# Supplementary material for: Potent, multi-target serine protease inhibition achieved by a simplified β-sheet motif
Source: PLoS One. 2019 Jan 22;14(1):e0210842. doi: 10.1371/journal.pone.0210842 (PMC6342301; doi:10.1371/journal.pone.0210842)
Supplement: S1 File — (ZIP) [file pone.0210842.s003.zip]

Archive with 1 entries (1 files):
- 6BVH.pdb
