# Supplementary material for: Potent, multi-target serine protease inhibition achieved by a simplified β-sheet motif
Source: PLoS One. 2019 Jan 22;14(1):e0210842. doi: 10.1371/journal.pone.0210842 (PMC6342301; doi:10.1371/journal.pone.0210842)
Supplement: S1 File — (ZIP) [file pone.0210842.s003.zip › 6BVH.pdb]

HEADER    HYDROLASE/INHIBITOR                     13-DEC-17   6BVH              
TITLE     TRYPSIN COMPLEXED WITH A MODIFIED SUNFLOWER TRYPSIN INHIBITOR, SFTI-  
TITLE    2 TCTR(N12,N14)                                                        
COMPND    MOL_ID: 1;                                                            
COMPND   2 MOLECULE: CATIONIC TRYPSIN;                                          
COMPND   3 CHAIN: A;                                                            
COMPND   4 SYNONYM: BETA-TRYPSIN;                                               
COMPND   5 EC: 3.4.21.4;                                                        
COMPND   6 MOL_ID: 2;                                                           
COMPND   7 MOLECULE: TRYPSIN INHIBITOR 1;                                       
COMPND   8 CHAIN: I;                                                            
COMPND   9 ENGINEERED: YES;                                                     
COMPND  10 MUTATION: YES;                                                       
COMPND  11 OTHER_DETAILS: CYCLIC PEPTIDE                                        
SOURCE    MOL_ID: 1;                                                            
SOURCE   2 ORGANISM_SCIENTIFIC: BOS TAURUS;                                     
SOURCE   3 ORGANISM_COMMON: BOVINE;                                             
SOURCE   4 ORGANISM_TAXID: 9913;                                                
SOURCE   5 MOL_ID: 2;                                                           
SOURCE   6 SYNTHETIC: YES;                                                      
SOURCE   7 ORGANISM_SCIENTIFIC: HELIANTHUS ANNUUS;                              
SOURCE   8 ORGANISM_TAXID: 4232                                                 
KEYWDS    PROTEASE INHIBITOR COMPLEX, SUNFLOWER TRYPSIN INHIBITOR, SFTI,        
KEYWDS   2 HYDROLASE                                                            
EXPDTA    X-RAY DIFFRACTION                                                     
AUTHOR    B.T.RILEY,X.CHEN                                                      
JRNL        AUTH   X.CHEN,B.T.RILEY,S.J.DE VEER,D.E.HOKE,J.VAN HAEFTEN,D.LEAHY, 
JRNL        AUTH 2 J.E.SWEDBERG,M.BRATTSAND,P.J.HARTFIELD,A.M.BUCKLE,J.M.HARRIS 
JRNL        TITL   POTENT, BROAD-SPECTRUM SERINE PROTEASE INHIBITION ACHIEVED   
JRNL        TITL 2 BY A SIMPLIFIED BETA-SHEET MOTIF                             
JRNL        REF    TO BE PUBLISHED                                              
JRNL        REFN                                                                
REMARK   2                                                                      
REMARK   2 RESOLUTION.    1.93 ANGSTROMS.                                       
REMARK   3                                                                      
REMARK   3 REFINEMENT.                                                          
REMARK   3   PROGRAM     : PHENIX 1.13RC1                                       
REMARK   3   AUTHORS     : PAUL ADAMS,PAVEL AFONINE,VINCENT CHEN,IAN            
REMARK   3               : DAVIS,KRESHNA GOPAL,RALF GROSSE-KUNSTLEVE,           
REMARK   3               : LI-WEI HUNG,ROBERT IMMORMINO,TOM IOERGER,            
REMARK   3               : AIRLIE MCCOY,ERIK MCKEE,NIGEL MORIARTY,              
REMARK   3               : REETAL PAI,RANDY READ,JANE RICHARDSON,               
REMARK   3               : DAVID RICHARDSON,TOD ROMO,JIM SACCHETTINI,           
REMARK   3               : NICHOLAS SAUTER,JACOB SMITH,LAURENT                  
REMARK   3               : STORONI,TOM TERWILLIGER,PETER ZWART                  
REMARK   3                                                                      
REMARK   3    REFINEMENT TARGET : NULL                                          
REMARK   3                                                                      
REMARK   3  DATA USED IN REFINEMENT.                                            
REMARK   3   RESOLUTION RANGE HIGH (ANGSTROMS) : 1.93                           
REMARK   3   RESOLUTION RANGE LOW  (ANGSTROMS) : 34.66                          
REMARK   3   MIN(FOBS/SIGMA_FOBS)              : 0.010                          
REMARK   3   COMPLETENESS FOR RANGE        (%) : 97.9                           
REMARK   3   NUMBER OF REFLECTIONS             : 20647                          
REMARK   3                                                                      
REMARK   3  FIT TO DATA USED IN REFINEMENT.                                     
REMARK   3   R VALUE     (WORKING + TEST SET) : 0.133                           
REMARK   3   R VALUE            (WORKING SET) : 0.132                           
REMARK   3   FREE R VALUE                     : 0.158                           
REMARK   3   FREE R VALUE TEST SET SIZE   (%) : 5.410                           
REMARK   3   FREE R VALUE TEST SET COUNT      : 1112                            
REMARK   3                                                                      
REMARK   3  FIT TO DATA USED IN REFINEMENT (IN BINS).                           
REMARK   3   BIN  RESOLUTION RANGE  COMPL.    NWORK NFREE   RWORK  RFREE        
REMARK   3     1 34.6656 -  4.7486    1.00     2478   161  0.1808 0.1894        
REMARK   3     2  4.7486 -  3.7706    1.00     2494   139  0.1140 0.1277        
REMARK   3     3  3.7706 -  3.2944    1.00     2446   152  0.1205 0.1381        
REMARK   3     4  3.2944 -  2.9934    0.99     2512   136  0.1278 0.1622        
REMARK   3     5  2.9934 -  2.7789    0.99     2482   123  0.1415 0.1734        
REMARK   3     6  2.7789 -  2.6151    0.99     2437   155  0.1468 0.1612        
REMARK   3     7  2.6151 -  2.4842    0.98     2432   164  0.1334 0.1667        
REMARK   3     8  2.4842 -  2.3761    0.98     2440   147  0.1286 0.1756        
REMARK   3     9  2.3761 -  2.2846    0.98     2435   130  0.1264 0.1487        
REMARK   3    10  2.2846 -  2.2058    0.97     2463   124  0.1289 0.1861        
REMARK   3    11  2.2058 -  2.1368    0.97     2421   136  0.1223 0.1484        
REMARK   3    12  2.1368 -  2.0758    0.97     2407   146  0.1197 0.1507        
REMARK   3    13  2.0758 -  2.0211    0.96     2411   150  0.1190 0.1783        
REMARK   3    14  2.0211 -  1.9718    0.96     2388   112  0.1232 0.1454        
REMARK   3    15  1.9718 -  1.9270    0.95     2412   120  0.1323 0.1490        
REMARK   3                                                                      
REMARK   3  BULK SOLVENT MODELLING.                                             
REMARK   3   METHOD USED        : NULL                                          
REMARK   3   SOLVENT RADIUS     : 1.11                                          
REMARK   3   SHRINKAGE RADIUS   : 0.90                                          
REMARK   3   K_SOL              : NULL                                          
REMARK   3   B_SOL              : NULL                                          
REMARK   3                                                                      
REMARK   3  ERROR ESTIMATES.                                                    
REMARK   3   COORDINATE ERROR (MAXIMUM-LIKELIHOOD BASED)     : 0.130            
REMARK   3   PHASE ERROR (DEGREES, MAXIMUM-LIKELIHOOD BASED) : 14.400           
REMARK   3                                                                      
REMARK   3  B VALUES.                                                           
REMARK   3   FROM WILSON PLOT           (A**2) : 13.74                          
REMARK   3   MEAN B VALUE      (OVERALL, A**2) : 18.45                          
REMARK   3   OVERALL ANISOTROPIC B VALUE.                                       
REMARK   3    B11 (A**2) : NULL                                                 
REMARK   3    B22 (A**2) : NULL                                                 
REMARK   3    B33 (A**2) : NULL                                                 
REMARK   3    B12 (A**2) : NULL                                                 
REMARK   3    B13 (A**2) : NULL                                                 
REMARK   3    B23 (A**2) : NULL                                                 
REMARK   3                                                                      
REMARK   3  TWINNING INFORMATION.                                               
REMARK   3   FRACTION: NULL                                                     
REMARK   3   OPERATOR: NULL                                                     
REMARK   3                                                                      
REMARK   3  DEVIATIONS FROM IDEAL VALUES.                                       
REMARK   3                 RMSD          COUNT                                  
REMARK   3   BOND      :   NULL           NULL                                  
REMARK   3   ANGLE     :   NULL           NULL                                  
REMARK   3   CHIRALITY :   NULL           NULL                                  
REMARK   3   PLANARITY :   NULL           NULL                                  
REMARK   3   DIHEDRAL  :   NULL           NULL                                  
REMARK   3                                                                      
REMARK   3  TLS DETAILS                                                         
REMARK   3   NUMBER OF TLS GROUPS  : 10                                         
REMARK   3   TLS GROUP : 1                                                      
REMARK   3    SELECTION: (CHAIN A AND RESID 16:114)                             
REMARK   3    ORIGIN FOR THE GROUP (A):  26.3122  28.3938  13.9953              
REMARK   3    T TENSOR                                                          
REMARK   3      T11:   0.0511 T22:   0.0634                                     
REMARK   3      T33:   0.0525 T12:   0.0028                                     
REMARK   3      T13:  -0.0032 T23:  -0.0026                                     
REMARK   3    L TENSOR                                                          
REMARK   3      L11:   1.3534 L22:   1.9188                                     
REMARK   3      L33:   1.4546 L12:  -0.0536                                     
REMARK   3      L13:   0.4247 L23:  -0.2165                                     
REMARK   3    S TENSOR                                                          
REMARK   3      S11:  -0.0162 S12:  -0.0460 S13:  -0.0575                       
REMARK   3      S21:   0.1088 S22:   0.0386 S23:  -0.1049                       
REMARK   3      S31:  -0.0141 S32:   0.0156 S33:  -0.0182                       
REMARK   3   TLS GROUP : 2                                                      
REMARK   3    SELECTION: (CHAIN A AND RESID 115:135)                            
REMARK   3    ORIGIN FOR THE GROUP (A):  28.3226  27.3653  -1.2869              
REMARK   3    T TENSOR                                                          
REMARK   3      T11:   0.0940 T22:   0.1180                                     
REMARK   3      T33:   0.0615 T12:  -0.0050                                     
REMARK   3      T13:   0.0267 T23:  -0.0345                                     
REMARK   3    L TENSOR                                                          
REMARK   3      L11:   3.5928 L22:   3.1196                                     
REMARK   3      L33:   4.1559 L12:  -1.4149                                     
REMARK   3      L13:   1.9870 L23:  -1.5156                                     
REMARK   3    S TENSOR                                                          
REMARK   3      S11:   0.0764 S12:   0.2009 S13:  -0.0883                       
REMARK   3      S21:  -0.2847 S22:   0.0202 S23:  -0.1152                       
REMARK   3      S31:   0.1244 S32:   0.1043 S33:  -0.0839                       
REMARK   3   TLS GROUP : 3                                                      
REMARK   3    SELECTION: (CHAIN A AND RESID 136:158)                            
REMARK   3    ORIGIN FOR THE GROUP (A):  12.4321  24.1731   9.6020              
REMARK   3    T TENSOR                                                          
REMARK   3      T11:   0.0674 T22:   0.1196                                     
REMARK   3      T33:   0.1142 T12:  -0.0196                                     
REMARK   3      T13:  -0.0140 T23:   0.0215                                     
REMARK   3    L TENSOR                                                          
REMARK   3      L11:   2.3709 L22:   3.0663                                     
REMARK   3      L33:   2.9470 L12:   0.0303                                     
REMARK   3      L13:   0.1773 L23:  -0.3432                                     
REMARK   3    S TENSOR                                                          
REMARK   3      S11:  -0.0391 S12:  -0.2226 S13:  -0.1066                       
REMARK   3      S21:   0.1386 S22:   0.0249 S23:   0.3443                       
REMARK   3      S31:   0.0170 S32:  -0.4188 S33:   0.0123                       
REMARK   3   TLS GROUP : 4                                                      
REMARK   3    SELECTION: (CHAIN A AND RESID 159:164)                            
REMARK   3    ORIGIN FOR THE GROUP (A):  15.2929  32.7588  -5.4164              
REMARK   3    T TENSOR                                                          
REMARK   3      T11:   0.0902 T22:   0.1028                                     
REMARK   3      T33:   0.0557 T12:   0.0022                                     
REMARK   3      T13:  -0.0226 T23:   0.0009                                     
REMARK   3    L TENSOR                                                          
REMARK   3      L11:   4.0323 L22:   7.7053                                     
REMARK   3      L33:   5.9666 L12:   4.0016                                     
REMARK   3      L13:  -0.2319 L23:  -4.0483                                     
REMARK   3    S TENSOR                                                          
REMARK   3      S11:  -0.0507 S12:   0.0601 S13:  -0.1282                       
REMARK   3      S21:  -0.5181 S22:   0.0393 S23:  -0.0654                       
REMARK   3      S31:   0.0398 S32:  -0.0251 S33:   0.0011                       
REMARK   3   TLS GROUP : 5                                                      
REMARK   3    SELECTION: (CHAIN A AND RESID 165:170)                            
REMARK   3    ORIGIN FOR THE GROUP (A):  12.6524  44.7149  -5.1464              
REMARK   3    T TENSOR                                                          
REMARK   3      T11:   0.2406 T22:   0.0867                                     
REMARK   3      T33:   0.1968 T12:  -0.0016                                     
REMARK   3      T13:  -0.1265 T23:   0.0212                                     
REMARK   3    L TENSOR                                                          
REMARK   3      L11:   9.5449 L22:   8.2554                                     
REMARK   3      L33:   7.9204 L12:  -4.7016                                     
REMARK   3      L13:  -2.8133 L23:   2.6021                                     
REMARK   3    S TENSOR                                                          
REMARK   3      S11:   0.0058 S12:   0.2084 S13:   0.3576                       
REMARK   3      S21:  -0.3054 S22:  -0.1779 S23:  -0.1924                       
REMARK   3      S31:  -0.5455 S32:   0.1408 S33:   0.1613                       
REMARK   3   TLS GROUP : 6                                                      
REMARK   3    SELECTION: (CHAIN A AND RESID 171:220)                            
REMARK   3    ORIGIN FOR THE GROUP (A):  15.9938  35.8420   2.6521              
REMARK   3    T TENSOR                                                          
REMARK   3      T11:   0.1158 T22:   0.0887                                     
REMARK   3      T33:   0.0571 T12:   0.0225                                     
REMARK   3      T13:  -0.0194 T23:  -0.0163                                     
REMARK   3    L TENSOR                                                          
REMARK   3      L11:   1.8901 L22:   2.0580                                     
REMARK   3      L33:   1.1552 L12:  -0.1714                                     
REMARK   3      L13:   0.6565 L23:  -0.6818                                     
REMARK   3    S TENSOR                                                          
REMARK   3      S11:  -0.0944 S12:   0.0158 S13:   0.0936                       
REMARK   3      S21:  -0.0639 S22:   0.0164 S23:   0.0752                       
REMARK   3      S31:  -0.2542 S32:  -0.1721 S33:   0.0518                       
REMARK   3   TLS GROUP : 7                                                      
REMARK   3    SELECTION: (CHAIN A AND RESID 221:224)                            
REMARK   3    ORIGIN FOR THE GROUP (A):   3.4065  36.6087   1.9663              
REMARK   3    T TENSOR                                                          
REMARK   3      T11:   0.1321 T22:   0.2963                                     
REMARK   3      T33:   0.1980 T12:   0.1244                                     
REMARK   3      T13:  -0.0504 T23:  -0.0013                                     
REMARK   3    L TENSOR                                                          
REMARK   3      L11:   3.3583 L22:   4.3315                                     
REMARK   3      L33:   4.8812 L12:   0.2891                                     
REMARK   3      L13:  -1.0763 L23:  -3.5598                                     
REMARK   3    S TENSOR                                                          
REMARK   3      S11:  -0.0561 S12:  -0.0066 S13:   0.4515                       
REMARK   3      S21:  -0.1724 S22:   0.1325 S23:   0.7591                       
REMARK   3      S31:  -0.1276 S32:  -0.4024 S33:  -0.0876                       
REMARK   3   TLS GROUP : 8                                                      
REMARK   3    SELECTION: (CHAIN A AND RESID 225:245)                            
REMARK   3    ORIGIN FOR THE GROUP (A):  31.0611  38.9787   4.7431              
REMARK   3    T TENSOR                                                          
REMARK   3      T11:   0.1367 T22:   0.0570                                     
REMARK   3      T33:   0.1207 T12:  -0.0269                                     
REMARK   3      T13:   0.0247 T23:  -0.0161                                     
REMARK   3    L TENSOR                                                          
REMARK   3      L11:   5.5854 L22:   1.5480                                     
REMARK   3      L33:   1.9402 L12:   0.6067                                     
REMARK   3      L13:   1.6515 L23:   0.2095                                     
REMARK   3    S TENSOR                                                          
REMARK   3      S11:  -0.1965 S12:   0.2427 S13:   0.2299                       
REMARK   3      S21:  -0.1897 S22:   0.1747 S23:  -0.2197                       
REMARK   3      S31:  -0.2525 S32:   0.2064 S33:   0.0307                       
REMARK   3   TLS GROUP : 9                                                      
REMARK   3    SELECTION: (CHAIN I AND RESID 1:6)                                
REMARK   3    ORIGIN FOR THE GROUP (A):  12.0374  38.3485  12.0966              
REMARK   3    T TENSOR                                                          
REMARK   3      T11:   0.1479 T22:   0.1639                                     
REMARK   3      T33:   0.1242 T12:   0.0840                                     
REMARK   3      T13:  -0.0197 T23:   0.0040                                     
REMARK   3    L TENSOR                                                          
REMARK   3      L11:   3.9316 L22:   3.3271                                     
REMARK   3      L33:   4.4341 L12:   2.5214                                     
REMARK   3      L13:   0.0772 L23:   0.2587                                     
REMARK   3    S TENSOR                                                          
REMARK   3      S11:  -0.0376 S12:  -0.1278 S13:   0.3398                       
REMARK   3      S21:  -0.0447 S22:   0.0893 S23:   0.6182                       
REMARK   3      S31:  -0.4890 S32:  -0.4614 S33:  -0.0601                       
REMARK   3   TLS GROUP : 10                                                     
REMARK   3    SELECTION: (CHAIN I AND RESID 7:14)                               
REMARK   3    ORIGIN FOR THE GROUP (A):  11.0163  41.0701  16.0415              
REMARK   3    T TENSOR                                                          
REMARK   3      T11:   0.2437 T22:   0.2695                                     
REMARK   3      T33:   0.1848 T12:   0.1268                                     
REMARK   3      T13:  -0.0427 T23:  -0.0430                                     
REMARK   3    L TENSOR                                                          
REMARK   3      L11:   6.5129 L22:   4.4040                                     
REMARK   3      L33:   3.7344 L12:   0.0072                                     
REMARK   3      L13:   0.3339 L23:  -0.8087                                     
REMARK   3    S TENSOR                                                          
REMARK   3      S11:  -0.1318 S12:   0.1580 S13:   0.7600                       
REMARK   3      S21:  -0.2464 S22:  -0.0404 S23:   0.3452                       
REMARK   3      S31:  -0.5148 S32:  -0.5126 S33:   0.1516                       
REMARK   3                                                                      
REMARK   3  NCS DETAILS                                                         
REMARK   3   NUMBER OF NCS GROUPS : NULL                                        
REMARK   3                                                                      
REMARK   3  OTHER REFINEMENT REMARKS: NULL                                      
REMARK   4                                                                      
REMARK   4 6BVH COMPLIES WITH FORMAT V. 3.30, 13-JUL-11                         
REMARK 100                                                                      
REMARK 100 THIS ENTRY HAS BEEN PROCESSED BY RCSB ON 03-JAN-18.                  
REMARK 100 THE DEPOSITION ID IS D_1000231679.                                   
REMARK 200                                                                      
REMARK 200 EXPERIMENTAL DETAILS                                                 
REMARK 200  EXPERIMENT TYPE                : X-RAY DIFFRACTION                  
REMARK 200  DATE OF DATA COLLECTION        : 11-AUG-15                          
REMARK 200  TEMPERATURE           (KELVIN) : 100                                
REMARK 200  PH                             : 6.0                                
REMARK 200  NUMBER OF CRYSTALS USED        : 1                                  
REMARK 200                                                                      
REMARK 200  SYNCHROTRON              (Y/N) : N                                  
REMARK 200  RADIATION SOURCE               : ROTATING ANODE                     
REMARK 200  BEAMLINE                       : NULL                               
REMARK 200  X-RAY GENERATOR MODEL          : ELLIOTT GX-13                      
REMARK 200  MONOCHROMATIC OR LAUE    (M/L) : M                                  
REMARK 200  WAVELENGTH OR RANGE        (A) : 1.5418                             
REMARK 200  MONOCHROMATOR                  : NULL                               
REMARK 200  OPTICS                         : NULL                               
REMARK 200                                                                      
REMARK 200  DETECTOR TYPE                  : IMAGE PLATE                        
REMARK 200  DETECTOR MANUFACTURER          : RIGAKU RAXIS IV++                  
REMARK 200  INTENSITY-INTEGRATION SOFTWARE : MOSFLM 7.2.0                       
REMARK 200  DATA SCALING SOFTWARE          : AIMLESS 0.5.12                     
REMARK 200                                                                      
REMARK 200  NUMBER OF UNIQUE REFLECTIONS   : 20647                              
REMARK 200  RESOLUTION RANGE HIGH      (A) : 1.927                              
REMARK 200  RESOLUTION RANGE LOW       (A) : 63.240                             
REMARK 200  REJECTION CRITERIA  (SIGMA(I)) : NULL                               
REMARK 200                                                                      
REMARK 200 OVERALL.                                                             
REMARK 200  COMPLETENESS FOR RANGE     (%) : 98.0                               
REMARK 200  DATA REDUNDANCY                : 3.600                              
REMARK 200  R MERGE                    (I) : 0.03500                            
REMARK 200  R SYM                      (I) : NULL                               
REMARK 200  <I/SIGMA(I)> FOR THE DATA SET  : 27.1000                            
REMARK 200                                                                      
REMARK 200 IN THE HIGHEST RESOLUTION SHELL.                                     
REMARK 200  HIGHEST RESOLUTION SHELL, RANGE HIGH (A) : 1.93                     
REMARK 200  HIGHEST RESOLUTION SHELL, RANGE LOW  (A) : 1.97                     
REMARK 200  COMPLETENESS FOR SHELL     (%) : 95.2                               
REMARK 200  DATA REDUNDANCY IN SHELL       : 3.50                               
REMARK 200  R MERGE FOR SHELL          (I) : 0.06300                            
REMARK 200  R SYM FOR SHELL            (I) : NULL                               
REMARK 200  <I/SIGMA(I)> FOR SHELL         : NULL                               
REMARK 200                                                                      
REMARK 200 DIFFRACTION PROTOCOL: SINGLE WAVELENGTH                              
REMARK 200 METHOD USED TO DETERMINE THE STRUCTURE: NULL                         
REMARK 200 SOFTWARE USED: NULL                                                  
REMARK 200 STARTING MODEL: NULL                                                 
REMARK 200                                                                      
REMARK 200 REMARK: NULL                                                         
REMARK 280                                                                      
REMARK 280 CRYSTAL                                                              
REMARK 280 SOLVENT CONTENT, VS   (%): 54.88                                     
REMARK 280 MATTHEWS COEFFICIENT, VM (ANGSTROMS**3/DA): 2.73                     
REMARK 280                                                                      
REMARK 280 CRYSTALLIZATION CONDITIONS: 50 MM MES, 50 MM BENZAMIDINE, 1MM        
REMARK 280  CACL2, PH 6.0, VAPOR DIFFUSION, SITTING DROP, TEMPERATURE 298K      
REMARK 290                                                                      
REMARK 290 CRYSTALLOGRAPHIC SYMMETRY                                            
REMARK 290 SYMMETRY OPERATORS FOR SPACE GROUP: P 21 21 21                       
REMARK 290                                                                      
REMARK 290      SYMOP   SYMMETRY                                                
REMARK 290     NNNMMM   OPERATOR                                                
REMARK 290       1555   X,Y,Z                                                   
REMARK 290       2555   -X+1/2,-Y,Z+1/2                                         
REMARK 290       3555   -X,Y+1/2,-Z+1/2                                         
REMARK 290       4555   X+1/2,-Y+1/2,-Z                                         
REMARK 290                                                                      
REMARK 290     WHERE NNN -> OPERATOR NUMBER                                     
REMARK 290           MMM -> TRANSLATION VECTOR                                  
REMARK 290                                                                      
REMARK 290 CRYSTALLOGRAPHIC SYMMETRY TRANSFORMATIONS                            
REMARK 290 THE FOLLOWING TRANSFORMATIONS OPERATE ON THE ATOM/HETATM             
REMARK 290 RECORDS IN THIS ENTRY TO PRODUCE CRYSTALLOGRAPHICALLY                
REMARK 290 RELATED MOLECULES.                                                   
REMARK 290   SMTRY1   1  1.000000  0.000000  0.000000        0.00000            
REMARK 290   SMTRY2   1  0.000000  1.000000  0.000000        0.00000            
REMARK 290   SMTRY3   1  0.000000  0.000000  1.000000        0.00000            
REMARK 290   SMTRY1   2 -1.000000  0.000000  0.000000       30.84000            
REMARK 290   SMTRY2   2  0.000000 -1.000000  0.000000        0.00000            
REMARK 290   SMTRY3   2  0.000000  0.000000  1.000000       34.66000            
REMARK 290   SMTRY1   3 -1.000000  0.000000  0.000000        0.00000            
REMARK 290   SMTRY2   3  0.000000  1.000000  0.000000       31.62000            
REMARK 290   SMTRY3   3  0.000000  0.000000 -1.000000       34.66000            
REMARK 290   SMTRY1   4  1.000000  0.000000  0.000000       30.84000            
REMARK 290   SMTRY2   4  0.000000 -1.000000  0.000000       31.62000            
REMARK 290   SMTRY3   4  0.000000  0.000000 -1.000000        0.00000            
REMARK 290                                                                      
REMARK 290 REMARK: NULL                                                         
REMARK 300                                                                      
REMARK 300 BIOMOLECULE: 1                                                       
REMARK 300 SEE REMARK 350 FOR THE AUTHOR PROVIDED AND/OR PROGRAM                
REMARK 300 GENERATED ASSEMBLY INFORMATION FOR THE STRUCTURE IN                  
REMARK 300 THIS ENTRY. THE REMARK MAY ALSO PROVIDE INFORMATION ON               
REMARK 300 BURIED SURFACE AREA.                                                 
REMARK 350                                                                      
REMARK 350 COORDINATES FOR A COMPLETE MULTIMER REPRESENTING THE KNOWN           
REMARK 350 BIOLOGICALLY SIGNIFICANT OLIGOMERIZATION STATE OF THE                
REMARK 350 MOLECULE CAN BE GENERATED BY APPLYING BIOMT TRANSFORMATIONS          
REMARK 350 GIVEN BELOW.  BOTH NON-CRYSTALLOGRAPHIC AND                          
REMARK 350 CRYSTALLOGRAPHIC OPERATIONS ARE GIVEN.                               
REMARK 350                                                                      
REMARK 350 BIOMOLECULE: 1                                                       
REMARK 350 AUTHOR DETERMINED BIOLOGICAL UNIT: DIMERIC                           
REMARK 350 SOFTWARE DETERMINED QUATERNARY STRUCTURE: DIMERIC                    
REMARK 350 SOFTWARE USED: PISA                                                  
REMARK 350 TOTAL BURIED SURFACE AREA: 2820 ANGSTROM**2                          
REMARK 350 SURFACE AREA OF THE COMPLEX: 9330 ANGSTROM**2                        
REMARK 350 CHANGE IN SOLVENT FREE ENERGY: -55.0 KCAL/MOL                        
REMARK 350 APPLY THE FOLLOWING TO CHAINS: A, I                                  
REMARK 350   BIOMT1   1  1.000000  0.000000  0.000000        0.00000            
REMARK 350   BIOMT2   1  0.000000  1.000000  0.000000        0.00000            
REMARK 350   BIOMT3   1  0.000000  0.000000  1.000000        0.00000            
REMARK 500                                                                      
REMARK 500 GEOMETRY AND STEREOCHEMISTRY                                         
REMARK 500 SUBTOPIC: CLOSE CONTACTS IN SAME ASYMMETRIC UNIT                     
REMARK 500                                                                      
REMARK 500 THE FOLLOWING ATOMS ARE IN CLOSE CONTACT.                            
REMARK 500                                                                      
REMARK 500  ATM1  RES C  SSEQI   ATM2  RES C  SSEQI           DISTANCE          
REMARK 500   N    GLY I     1     C    ASN I    14              1.33            
REMARK 500   O    HOH A   575     O    HOH A   724              2.03            
REMARK 500   O    HOH A   573     O    HOH A   613              2.06            
REMARK 500   O    HOH A   601     O    HOH A   662              2.10            
REMARK 500   O    HOH A   609     O    HOH A   671              2.11            
REMARK 500   O    HOH A   665     O    HOH A   696              2.11            
REMARK 500   O    HOH A   454     O    HOH A   689              2.11            
REMARK 500   O    HOH A   523     O    HOH A   712              2.13            
REMARK 500   N    GLY I     1     O    ASN I    14              2.14            
REMARK 500   O    HOH A   563     O    HOH A   589              2.17            
REMARK 500   O    HOH A   619     O    HOH A   630              2.18            
REMARK 500   O    HOH A   631     O    HOH A   647              2.19            
REMARK 500   O    HOH A   680     O    HOH A   730              2.19            
REMARK 500   O    HOH A   689     O    HOH A   735              2.19            
REMARK 500                                                                      
REMARK 500 REMARK: NULL                                                         
REMARK 500                                                                      
REMARK 500 GEOMETRY AND STEREOCHEMISTRY                                         
REMARK 500 SUBTOPIC: TORSION ANGLES                                             
REMARK 500                                                                      
REMARK 500 TORSION ANGLES OUTSIDE THE EXPECTED RAMACHANDRAN REGIONS:            
REMARK 500 (M=MODEL NUMBER; RES=RESIDUE NAME; C=CHAIN IDENTIFIER;               
REMARK 500 SSEQ=SEQUENCE NUMBER; I=INSERTION CODE).                             
REMARK 500                                                                      
REMARK 500 STANDARD TABLE:                                                      
REMARK 500 FORMAT:(10X,I3,1X,A3,1X,A1,I4,A1,4X,F7.2,3X,F7.2)                    
REMARK 500                                                                      
REMARK 500 EXPECTED VALUES: GJ KLEYWEGT AND TA JONES (1996). PHI/PSI-           
REMARK 500 CHOLOGY: RAMACHANDRAN REVISITED. STRUCTURE 4, 1395 - 1400            
REMARK 500                                                                      
REMARK 500  M RES CSSEQI        PSI       PHI                                   
REMARK 500    ASP A  71      -77.52   -120.23                                   
REMARK 500    SER A 214      -71.13   -126.88                                   
REMARK 500                                                                      
REMARK 500 REMARK: NULL                                                         
REMARK 525                                                                      
REMARK 525 SOLVENT                                                              
REMARK 525                                                                      
REMARK 525 THE SOLVENT MOLECULES HAVE CHAIN IDENTIFIERS THAT                    
REMARK 525 INDICATE THE POLYMER CHAIN WITH WHICH THEY ARE MOST                  
REMARK 525 CLOSELY ASSOCIATED. THE REMARK LISTS ALL THE SOLVENT                 
REMARK 525 MOLECULES WHICH ARE MORE THAN 5A AWAY FROM THE                       
REMARK 525 NEAREST POLYMER CHAIN (M = MODEL NUMBER;                             
REMARK 525 RES=RESIDUE NAME; C=CHAIN IDENTIFIER; SSEQ=SEQUENCE                  
REMARK 525 NUMBER; I=INSERTION CODE):                                           
REMARK 525                                                                      
REMARK 525  M RES CSSEQI                                                        
REMARK 525    HOH A 740        DISTANCE =  6.24 ANGSTROMS                       
REMARK 525    HOH I 219        DISTANCE =  5.91 ANGSTROMS                       
REMARK 525    HOH I 220        DISTANCE =  6.40 ANGSTROMS                       
REMARK 620                                                                      
REMARK 620 METAL COORDINATION                                                   
REMARK 620 (M=MODEL NUMBER; RES=RESIDUE NAME; C=CHAIN IDENTIFIER;               
REMARK 620 SSEQ=SEQUENCE NUMBER; I=INSERTION CODE):                             
REMARK 620                                                                      
REMARK 620 COORDINATION ANGLES FOR:  M RES CSSEQI METAL                         
REMARK 620                              CA A 301  CA                            
REMARK 620 N RES CSSEQI ATOM                                                    
REMARK 620 1 GLU A  70   OE1                                                    
REMARK 620 2 ASN A  72   O    92.4                                              
REMARK 620 3 VAL A  75   O   162.7  81.6                                        
REMARK 620 4 GLU A  80   OE2 105.0 154.9  86.2                                  
REMARK 620 5 HOH A 408   O    88.1  84.4 107.3  78.5                            
REMARK 620 6 HOH A 505   O    79.6 104.5  86.1  96.4 165.0                      
REMARK 620 N                    1     2     3     4     5                       
REMARK 800                                                                      
REMARK 800 SITE                                                                 
REMARK 800 SITE_IDENTIFIER: AC1                                                 
REMARK 800 EVIDENCE_CODE: SOFTWARE                                              
REMARK 800 SITE_DESCRIPTION: binding site for residue CA A 301                  
REMARK 800                                                                      
REMARK 800 SITE_IDENTIFIER: AC2                                                 
REMARK 800 EVIDENCE_CODE: SOFTWARE                                              
REMARK 800 SITE_DESCRIPTION: binding site for residue GOL A 302                 
REMARK 800                                                                      
REMARK 800 SITE_IDENTIFIER: AC3                                                 
REMARK 800 EVIDENCE_CODE: SOFTWARE                                              
REMARK 800 SITE_DESCRIPTION: binding site for residue GOL A 303                 
REMARK 800                                                                      
REMARK 800 SITE_IDENTIFIER: AC4                                                 
REMARK 800 EVIDENCE_CODE: SOFTWARE                                              
REMARK 800 SITE_DESCRIPTION: binding site for residue GOL A 304                 
REMARK 800                                                                      
REMARK 800 SITE_IDENTIFIER: AC5                                                 
REMARK 800 EVIDENCE_CODE: SOFTWARE                                              
REMARK 800 SITE_DESCRIPTION: binding site for residue SO4 A 305                 
REMARK 800                                                                      
REMARK 800 SITE_IDENTIFIER: AC6                                                 
REMARK 800 EVIDENCE_CODE: SOFTWARE                                              
REMARK 800 SITE_DESCRIPTION: binding site for residue SO4 A 306                 
REMARK 800                                                                      
REMARK 800 SITE_IDENTIFIER: AC7                                                 
REMARK 800 EVIDENCE_CODE: SOFTWARE                                              
REMARK 800 SITE_DESCRIPTION: binding site for residue SO4 A 307                 
REMARK 800                                                                      
REMARK 800 SITE_IDENTIFIER: AC8                                                 
REMARK 800 EVIDENCE_CODE: SOFTWARE                                              
REMARK 800 SITE_DESCRIPTION: binding site for residue GOL I 101                 
DBREF  6BVH A   16   245  UNP    P00760   TRY1_BOVIN      24    246             
DBREF  6BVH I    1    14  PDB    6BVH     6BVH             1     14             
SEQRES   1 A  223  ILE VAL GLY GLY TYR THR CYS GLY ALA ASN THR VAL PRO          
SEQRES   2 A  223  TYR GLN VAL SER LEU ASN SER GLY TYR HIS PHE CYS GLY          
SEQRES   3 A  223  GLY SER LEU ILE ASN SER GLN TRP VAL VAL SER ALA ALA          
SEQRES   4 A  223  HIS CYS TYR LYS SER GLY ILE GLN VAL ARG LEU GLY GLU          
SEQRES   5 A  223  ASP ASN ILE ASN VAL VAL GLU GLY ASN GLU GLN PHE ILE          
SEQRES   6 A  223  SER ALA SER LYS SER ILE VAL HIS PRO SER TYR ASN SER          
SEQRES   7 A  223  ASN THR LEU ASN ASN ASP ILE MET LEU ILE LYS LEU LYS          
SEQRES   8 A  223  SER ALA ALA SER LEU ASN SER ARG VAL ALA SER ILE SER          
SEQRES   9 A  223  LEU PRO THR SER CYS ALA SER ALA GLY THR GLN CYS LEU          
SEQRES  10 A  223  ILE SER GLY TRP GLY ASN THR LYS SER SER GLY THR SER          
SEQRES  11 A  223  TYR PRO ASP VAL LEU LYS CYS LEU LYS ALA PRO ILE LEU          
SEQRES  12 A  223  SER ASP SER SER CYS LYS SER ALA TYR PRO GLY GLN ILE          
SEQRES  13 A  223  THR SER ASN MET PHE CYS ALA GLY TYR LEU GLU GLY GLY          
SEQRES  14 A  223  LYS ASP SER CYS GLN GLY ASP SER GLY GLY PRO VAL VAL          
SEQRES  15 A  223  CYS SER GLY LYS LEU GLN GLY ILE VAL SER TRP GLY SER          
SEQRES  16 A  223  GLY CYS ALA GLN LYS ASN LYS PRO GLY VAL TYR THR LYS          
SEQRES  17 A  223  VAL CYS ASN TYR VAL SER TRP ILE LYS GLN THR ILE ALA          
SEQRES  18 A  223  SER ASN                                                      
SEQRES   1 I   14  GLY THR CYS THR ARG SER ILE PRO PRO ILE CYS ASN PRO          
SEQRES   2 I   14  ASN                                                          
HET     CA  A 301       1                                                       
HET    GOL  A 302       6                                                       
HET    GOL  A 303       6                                                       
HET    GOL  A 304       6                                                       
HET    SO4  A 305       5                                                       
HET    SO4  A 306       5                                                       
HET    SO4  A 307       5                                                       
HET    GOL  I 101       6                                                       
HETNAM      CA CALCIUM ION                                                      
HETNAM     GOL GLYCEROL                                                         
HETNAM     SO4 SULFATE ION                                                      
HETSYN     GOL GLYCERIN; PROPANE-1,2,3-TRIOL                                    
FORMUL   3   CA    CA 2+                                                        
FORMUL   4  GOL    4(C3 H8 O3)                                                  
FORMUL   7  SO4    3(O4 S 2-)                                                   
FORMUL  11  HOH   *360(H2 O)                                                    
HELIX    1 AA1 ALA A   55  TYR A   59  5                                   5    
HELIX    2 AA2 SER A  164  TYR A  172  1                                   9    
HELIX    3 AA3 TYR A  234  SER A  244  1                                  11    
SHEET    1 AA1 7 TYR A  20  THR A  21  0                                        
SHEET    2 AA1 7 LYS A 156  PRO A 161 -1  O  CYS A 157   N  TYR A  20           
SHEET    3 AA1 7 GLN A 135  GLY A 140 -1  N  ILE A 138   O  LEU A 158           
SHEET    4 AA1 7 PRO A 198  CYS A 201 -1  O  VAL A 200   N  LEU A 137           
SHEET    5 AA1 7 LYS A 204  SER A 217 -1  O  LYS A 204   N  CYS A 201           
SHEET    6 AA1 7 GLY A 226  LYS A 230 -1  O  VAL A 227   N  TRP A 215           
SHEET    7 AA1 7 MET A 180  ALA A 183 -1  N  PHE A 181   O  TYR A 228           
SHEET    1 AA2 6 TYR A  20  THR A  21  0                                        
SHEET    2 AA2 6 LYS A 156  PRO A 161 -1  O  CYS A 157   N  TYR A  20           
SHEET    3 AA2 6 GLN A 135  GLY A 140 -1  N  ILE A 138   O  LEU A 158           
SHEET    4 AA2 6 PRO A 198  CYS A 201 -1  O  VAL A 200   N  LEU A 137           
SHEET    5 AA2 6 LYS A 204  SER A 217 -1  O  LYS A 204   N  CYS A 201           
SHEET    6 AA2 6 THR I   2  THR I   4 -1  O  CYS I   3   N  GLY A 216           
SHEET    1 AA3 7 GLN A  30  ASN A  34  0                                        
SHEET    2 AA3 7 HIS A  40  ASN A  48 -1  O  CYS A  42   N  LEU A  33           
SHEET    3 AA3 7 TRP A  51  SER A  54 -1  O  VAL A  53   N  SER A  45           
SHEET    4 AA3 7 MET A 104  LEU A 108 -1  O  ILE A 106   N  VAL A  52           
SHEET    5 AA3 7 GLN A  81  VAL A  90 -1  N  ILE A  89   O  LEU A 105           
SHEET    6 AA3 7 GLN A  64  LEU A  67 -1  N  LEU A  67   O  GLN A  81           
SHEET    7 AA3 7 GLN A  30  ASN A  34 -1  N  SER A  32   O  ARG A  66           
SSBOND   1 CYS A   22    CYS A  157                          1555   1555  2.06  
SSBOND   2 CYS A   42    CYS A   58                          1555   1555  2.04  
SSBOND   3 CYS A  128    CYS A  232                          1555   1555  2.04  
SSBOND   4 CYS A  136    CYS A  201                          1555   1555  2.03  
SSBOND   5 CYS A  168    CYS A  182                          1555   1555  2.04  
SSBOND   6 CYS A  191    CYS A  220                          1555   1555  2.05  
SSBOND   7 CYS I    3    CYS I   11                          1555   1555  2.04  
LINK         OE1 GLU A  70                CA    CA A 301     1555   1555  2.31  
LINK         O   ASN A  72                CA    CA A 301     1555   1555  2.35  
LINK         O   VAL A  75                CA    CA A 301     1555   1555  2.35  
LINK         OE2 GLU A  80                CA    CA A 301     1555   1555  2.31  
LINK        CA    CA A 301                 O   HOH A 408     1555   1555  2.40  
LINK        CA    CA A 301                 O   HOH A 505     1555   1555  2.34  
CISPEP   1 ILE I    7    PRO I    8          0        -5.92                     
SITE     1 AC1  6 GLU A  70  ASN A  72  VAL A  75  GLU A  80                    
SITE     2 AC1  6 HOH A 408  HOH A 505                                          
SITE     1 AC2  8 CYS A 128  ALA A 129  ILE A 162  PHE A 181                    
SITE     2 AC2  8 GLN A 210  LYS A 230  HOH A 433  HOH A 557                    
SITE     1 AC3 11 ASN A  34  TYR A  39  HIS A  40  ARG A  66                    
SITE     2 AC3 11 ILE A  73  ASN A  74  SER A 164  SER A 166                    
SITE     3 AC3 11 SER A 167  SO4 A 305  HOH A 478                               
SITE     1 AC4  7 GLN A 135  CYS A 136  LYS A 159  VAL A 200                    
SITE     2 AC4  7 CYS A 201  SER A 202  GLY A 203                               
SITE     1 AC5  8 ARG A  66  SER A 166  SER A 167  SER A 170                    
SITE     2 AC5  8 GOL A 303  HOH A 403  HOH A 424  HOH A 530                    
SITE     1 AC6  8 ALA A 129  SER A 130  THR A 134  SER A 202                    
SITE     2 AC6  8 HOH A 405  HOH A 415  HOH A 432  HOH A 600                    
SITE     1 AC7  7 LYS A 169  PRO A 173  GLY A 174  GLN A 240                    
SITE     2 AC7  7 HOH A 466  HOH A 560  HOH A 562                               
SITE     1 AC8 10 HIS A  57  TYR A  59  LYS A  60  SER I   6                    
SITE     2 AC8 10 PRO I   8  ILE I  10  HOH I 201  HOH I 205                    
SITE     3 AC8 10 HOH I 208  HOH I 209                                          
CRYST1   61.680   63.240   69.320  90.00  90.00  90.00 P 21 21 21    4          
ORIGX1      1.000000  0.000000  0.000000        0.00000                         
ORIGX2      0.000000  1.000000  0.000000        0.00000                         
ORIGX3      0.000000  0.000000  1.000000        0.00000                         
SCALE1      0.016213  0.000000  0.000000        0.00000                         
SCALE2      0.000000  0.015813  0.000000        0.00000                         
SCALE3      0.000000  0.000000  0.014426        0.00000                         
ATOM      1  N   ILE A  16      12.227  26.266   8.774  1.00  9.82           N  
ANISOU    1  N   ILE A  16      737   1515   1480   -144   -129    201       N  
ATOM      2  CA  ILE A  16      11.928  26.178   7.332  1.00  9.28           C  
ANISOU    2  CA  ILE A  16      680   1432   1414   -173   -230    180       C  
ATOM      3  C   ILE A  16      10.488  25.762   7.114  1.00 10.91           C  
ANISOU    3  C   ILE A  16      773   1665   1709   -217   -285    221       C  
ATOM      4  O   ILE A  16      10.091  24.688   7.554  1.00 12.05           O  
ANISOU    4  O   ILE A  16      885   1793   1901   -276   -277    242       O  
ATOM      5  CB  ILE A  16      12.842  25.174   6.609  1.00  8.00           C  
ANISOU    5  CB  ILE A  16      611   1213   1214   -219   -272    131       C  
ATOM      6  CG1 ILE A  16      14.332  25.470   6.833  1.00  8.00           C  
ANISOU    6  CG1 ILE A  16      704   1192   1144   -180   -216     93       C  
ATOM      7  CG2 ILE A  16      12.448  25.096   5.100  1.00  8.55           C  
ANISOU    7  CG2 ILE A  16      707   1274   1266   -247   -380    104       C  
ATOM      8  CD1 ILE A  16      14.875  26.703   6.102  1.00  9.97           C  
ANISOU    8  CD1 ILE A  16     1004   1454   1329   -133   -219     72       C  
ATOM      9  N   VAL A  17       9.717  26.584   6.406  1.00  9.80           N  
ANISOU    9  N   VAL A  17      592   1550   1582   -185   -338    228       N  
ATOM     10  CA  VAL A  17       8.319  26.301   6.104  1.00 10.97           C  
ANISOU   10  CA  VAL A  17      662   1711   1797   -209   -380    247       C  
ATOM     11  C   VAL A  17       8.224  25.806   4.671  1.00 15.26           C  
ANISOU   11  C   VAL A  17     1262   2221   2316   -256   -500    213       C  
ATOM     12  O   VAL A  17       8.774  26.432   3.757  1.00 11.93           O  
ANISOU   12  O   VAL A  17      915   1792   1825   -230   -552    188       O  
ATOM     13  CB  VAL A  17       7.436  27.548   6.294  1.00 11.50           C  
ANISOU   13  CB  VAL A  17      652   1822   1894   -130   -359    270       C  
ATOM     14  CG1 VAL A  17       5.969  27.233   5.918  1.00 12.91           C  
ANISOU   14  CG1 VAL A  17      736   2020   2148   -157   -412    289       C  
ATOM     15  CG2 VAL A  17       7.541  28.073   7.714  1.00 12.79           C  
ANISOU   15  CG2 VAL A  17      781   2015   2063    -72   -233    288       C  
ATOM     16  N   GLY A  18       7.520  24.695   4.469  1.00 12.31           N  
ANISOU   16  N   GLY A  18      860   1826   1991   -326   -543    214       N  
ATOM     17  CA  GLY A  18       7.301  24.185   3.125  1.00 16.09           C  
ANISOU   17  CA  GLY A  18     1396   2274   2445   -368   -657    177       C  
ATOM     18  C   GLY A  18       8.499  23.495   2.514  1.00 16.16           C  
ANISOU   18  C   GLY A  18     1538   2229   2375   -396   -685    118       C  
ATOM     19  O   GLY A  18       8.544  23.316   1.291  1.00 13.53           O  
ANISOU   19  O   GLY A  18     1281   1876   1985   -410   -768     75       O  
ATOM     20  N   GLY A  19       9.471  23.111   3.327  1.00 12.51           N  
ANISOU   20  N   GLY A  19     1107   1742   1903   -399   -614    111       N  
ATOM     21  CA  GLY A  19      10.668  22.433   2.893  1.00 14.16           C  
ANISOU   21  CA  GLY A  19     1436   1898   2047   -416   -626     50       C  
ATOM     22  C   GLY A  19      10.545  20.929   3.006  1.00 15.43           C  
ANISOU   22  C   GLY A  19     1616   1991   2254   -480   -647     32       C  
ATOM     23  O   GLY A  19       9.442  20.371   2.998  1.00 14.20           O  
ANISOU   23  O   GLY A  19     1400   1830   2166   -525   -685     59       O  
ATOM     24  N   TYR A  20      11.694  20.261   3.110  1.00 13.98           N  
ANISOU   24  N   TYR A  20     1521   1753   2038   -482   -626    -14       N  
ATOM     25  CA  TYR A  20      11.747  18.807   3.180  1.00 13.25           C  
ANISOU   25  CA  TYR A  20     1468   1579   1986   -532   -649    -37       C  
ATOM     26  C   TYR A  20      12.894  18.406   4.102  1.00 12.12           C  
ANISOU   26  C   TYR A  20     1363   1393   1848   -517   -583    -39       C  
ATOM     27  O   TYR A  20      13.807  19.188   4.364  1.00 11.61           O  
ANISOU   27  O   TYR A  20     1317   1357   1735   -468   -533    -49       O  
ATOM     28  CB  TYR A  20      11.923  18.184   1.786  1.00 14.65           C  
ANISOU   28  CB  TYR A  20     1752   1711   2105   -540   -727   -121       C  
ATOM     29  CG  TYR A  20      13.173  18.654   1.072  1.00 14.24           C  
ANISOU   29  CG  TYR A  20     1805   1664   1941   -482   -705   -193       C  
ATOM     30  CD1 TYR A  20      13.174  19.837   0.342  1.00 16.57           C  
ANISOU   30  CD1 TYR A  20     2113   2027   2157   -445   -713   -196       C  
ATOM     31  CD2 TYR A  20      14.354  17.924   1.135  1.00 14.89           C  
ANISOU   31  CD2 TYR A  20     1974   1684   1999   -459   -670   -254       C  
ATOM     32  CE1 TYR A  20      14.322  20.287  -0.301  1.00 12.97           C  
ANISOU   32  CE1 TYR A  20     1753   1582   1591   -396   -678   -252       C  
ATOM     33  CE2 TYR A  20      15.509  18.364   0.491  1.00 13.15           C  
ANISOU   33  CE2 TYR A  20     1841   1478   1676   -401   -632   -319       C  
ATOM     34  CZ  TYR A  20      15.479  19.542  -0.236  1.00 16.81           C  
ANISOU   34  CZ  TYR A  20     2318   2017   2054   -374   -632   -316       C  
ATOM     35  OH  TYR A  20      16.617  19.990  -0.876  1.00 15.74           O  
ANISOU   35  OH  TYR A  20     2267   1903   1810   -320   -578   -370       O  
ATOM     36  N   THR A  21      12.834  17.176   4.601  1.00 15.05           N  
ANISOU   36  N   THR A  21     1746   1693   2279   -558   -587    -27       N  
ATOM     37  CA  THR A  21      13.918  16.658   5.430  1.00 14.38           C  
ANISOU   37  CA  THR A  21     1707   1553   2204   -541   -538    -28       C  
ATOM     38  C   THR A  21      15.175  16.487   4.577  1.00 10.96           C  
ANISOU   38  C   THR A  21     1389   1073   1702   -490   -551   -130       C  
ATOM     39  O   THR A  21      15.142  15.809   3.545  1.00 12.27           O  
ANISOU   39  O   THR A  21     1625   1195   1843   -494   -604   -199       O  
ATOM     40  CB  THR A  21      13.495  15.332   6.061  1.00 15.38           C  
ANISOU   40  CB  THR A  21     1830   1606   2409   -594   -550     14       C  
ATOM     41  OG1 THR A  21      12.376  15.557   6.928  1.00 13.89           O  
ANISOU   41  OG1 THR A  21     1531   1473   2272   -634   -516    110       O  
ATOM     42  CG2 THR A  21      14.636  14.724   6.851  1.00 13.03           C  
ANISOU   42  CG2 THR A  21     1590   1238   2121   -569   -513     15       C  
ATOM     43  N   CYS A  22      16.275  17.131   4.988  1.00  9.99           N  
ANISOU   43  N   CYS A  22     1284    981   1532   -419   -473   -139       N  
ATOM     44  CA  CYS A  22      17.498  17.106   4.185  1.00 11.68           C  
ANISOU   44  CA  CYS A  22     1588   1177   1672   -353   -452   -231       C  
ATOM     45  C   CYS A  22      18.051  15.692   4.060  1.00 17.46           C  
ANISOU   45  C   CYS A  22     2398   1794   2443   -352   -486   -289       C  
ATOM     46  O   CYS A  22      18.477  15.271   2.976  1.00 13.08           O  
ANISOU   46  O   CYS A  22     1927   1203   1839   -327   -511   -382       O  
ATOM     47  CB  CYS A  22      18.571  18.017   4.800  1.00 10.84           C  
ANISOU   47  CB  CYS A  22     1463   1129   1525   -279   -352   -214       C  
ATOM     48  SG  CYS A  22      18.134  19.750   5.066  1.00 10.94           S  
ANISOU   48  SG  CYS A  22     1404   1257   1496   -263   -306   -154       S  
ATOM     49  N   GLY A  23      18.035  14.939   5.151  1.00 13.80           N  
ANISOU   49  N   GLY A  23     1912   1270   2062   -375   -483   -232       N  
ATOM     50  CA  GLY A  23      18.784  13.703   5.216  1.00 18.61           C  
ANISOU   50  CA  GLY A  23     2594   1768   2711   -350   -500   -276       C  
ATOM     51  C   GLY A  23      20.024  13.950   6.043  1.00 15.91           C  
ANISOU   51  C   GLY A  23     2243   1438   2364   -270   -424   -261       C  
ATOM     52  O   GLY A  23      20.632  15.024   5.939  1.00 12.61           O  
ANISOU   52  O   GLY A  23     1799   1111   1881   -216   -358   -271       O  
ATOM     53  N   ALA A  24      20.408  12.981   6.873  1.00 11.14           N  
ANISOU   53  N   ALA A  24     1659    742   1831   -265   -438   -229       N  
ATOM     54  CA  ALA A  24      21.467  13.222   7.846  1.00 12.55           C  
ANISOU   54  CA  ALA A  24     1817    941   2012   -197   -380   -193       C  
ATOM     55  C   ALA A  24      22.766  13.622   7.156  1.00 10.61           C  
ANISOU   55  C   ALA A  24     1588    727   1718    -99   -331   -283       C  
ATOM     56  O   ALA A  24      23.234  12.940   6.236  1.00 12.07           O  
ANISOU   56  O   ALA A  24     1834    847   1903    -59   -348   -377       O  
ATOM     57  CB  ALA A  24      21.684  11.976   8.711  1.00 18.54           C  
ANISOU   57  CB  ALA A  24     2610   1579   2855   -203   -422   -147       C  
ATOM     58  N   ASN A  25      23.328  14.750   7.593  1.00 13.13           N  
ANISOU   58  N   ASN A  25     1852   1145   1993    -63   -267   -254       N  
ATOM     59  CA  ASN A  25      24.648  15.234   7.185  1.00 14.60           C  
ANISOU   59  CA  ASN A  25     2027   1372   2148     21   -210   -312       C  
ATOM     60  C   ASN A  25      24.752  15.504   5.690  1.00 14.47           C  
ANISOU   60  C   ASN A  25     2045   1386   2065     39   -186   -405       C  
ATOM     61  O   ASN A  25      25.857  15.559   5.149  1.00 12.40           O  
ANISOU   61  O   ASN A  25     1787   1140   1786    110   -135   -468       O  
ATOM     62  CB  ASN A  25      25.737  14.256   7.627  1.00 13.70           C  
ANISOU   62  CB  ASN A  25     1928   1174   2103     91   -220   -331       C  
ATOM     63  CG  ASN A  25      25.605  13.903   9.082  1.00 18.40           C  
ANISOU   63  CG  ASN A  25     2508   1733   2751     70   -255   -232       C  
ATOM     64  OD1 ASN A  25      25.348  12.750   9.437  1.00 18.51           O  
ANISOU   64  OD1 ASN A  25     2565   1638   2827     55   -311   -210       O  
ATOM     65  ND2 ASN A  25      25.723  14.914   9.941  1.00 16.10           N  
ANISOU   65  ND2 ASN A  25     2163   1528   2426     64   -225   -167       N  
ATOM     66  N   THR A  26      23.623  15.687   5.007  1.00 11.95           N  
ANISOU   66  N   THR A  26     1751   1083   1706    -24   -222   -411       N  
ATOM     67  CA  THR A  26      23.659  16.082   3.603  1.00 13.72           C  
ANISOU   67  CA  THR A  26     2020   1350   1844    -12   -205   -488       C  
ATOM     68  C   THR A  26      23.986  17.558   3.409  1.00 11.70           C  
ANISOU   68  C   THR A  26     1718   1209   1517      0   -137   -461       C  
ATOM     69  O   THR A  26      24.217  17.984   2.269  1.00  9.35           O  
ANISOU   69  O   THR A  26     1460    957   1137     16   -107   -514       O  
ATOM     70  CB  THR A  26      22.319  15.770   2.940  1.00 16.90           C  
ANISOU   70  CB  THR A  26     2464   1726   2229    -86   -288   -500       C  
ATOM     71  OG1 THR A  26      21.287  16.483   3.629  1.00 12.95           O  
ANISOU   71  OG1 THR A  26     1896   1277   1749   -149   -308   -404       O  
ATOM     72  CG2 THR A  26      22.032  14.269   3.015  1.00 16.10           C  
ANISOU   72  CG2 THR A  26     2421   1494   2204   -107   -363   -534       C  
ATOM     73  N   VAL A  27      24.003  18.343   4.481  1.00  8.18           N  
ANISOU   73  N   VAL A  27     1203    808   1097     -9   -115   -380       N  
ATOM     74  CA  VAL A  27      24.366  19.762   4.432  1.00  7.52           C  
ANISOU   74  CA  VAL A  27     1079    815    962     -1    -59   -351       C  
ATOM     75  C   VAL A  27      25.518  19.945   5.413  1.00  7.19           C  
ANISOU   75  C   VAL A  27      986    780    965     42    -18   -327       C  
ATOM     76  O   VAL A  27      25.321  20.496   6.509  1.00  7.29           O  
ANISOU   76  O   VAL A  27      958    812   1000     26    -24   -261       O  
ATOM     77  CB  VAL A  27      23.171  20.672   4.772  1.00  7.03           C  
ANISOU   77  CB  VAL A  27      988    797    885    -53    -86   -284       C  
ATOM     78  CG1 VAL A  27      23.502  22.128   4.496  1.00  6.63           C  
ANISOU   78  CG1 VAL A  27      917    821    779    -43    -40   -263       C  
ATOM     79  CG2 VAL A  27      21.936  20.273   3.960  1.00 10.58           C  
ANISOU   79  CG2 VAL A  27     1472   1229   1317   -100   -153   -299       C  
ATOM     80  N   PRO A  28      26.724  19.467   5.079  1.00  8.96           N  
ANISOU   80  N   PRO A  28     1209    989   1205    100     21   -380       N  
ATOM     81  CA  PRO A  28      27.756  19.273   6.113  1.00  8.96           C  
ANISOU   81  CA  PRO A  28     1157    973   1275    142     31   -357       C  
ATOM     82  C   PRO A  28      28.371  20.564   6.632  1.00 10.94           C  
ANISOU   82  C   PRO A  28     1344   1295   1516    138     65   -312       C  
ATOM     83  O   PRO A  28      29.114  20.513   7.622  1.00 10.09           O  
ANISOU   83  O   PRO A  28     1193   1178   1464    162     53   -284       O  
ATOM     84  CB  PRO A  28      28.803  18.396   5.407  1.00 11.13           C  
ANISOU   84  CB  PRO A  28     1440   1213   1574    214     65   -437       C  
ATOM     85  CG  PRO A  28      28.627  18.704   3.943  1.00 11.57           C  
ANISOU   85  CG  PRO A  28     1542   1311   1541    209    111   -497       C  
ATOM     86  CD  PRO A  28      27.145  18.960   3.759  1.00  8.56           C  
ANISOU   86  CD  PRO A  28     1210    931   1113    136     53   -468       C  
ATOM     87  N   TYR A  29      28.093  21.708   6.002  1.00  7.78           N  
ANISOU   87  N   TYR A  29      946    959   1052    107     98   -303       N  
ATOM     88  CA  TYR A  29      28.516  23.011   6.501  1.00  6.29           C  
ANISOU   88  CA  TYR A  29      710    821    858     90    118   -257       C  
ATOM     89  C   TYR A  29      27.512  23.637   7.457  1.00  6.82           C  
ANISOU   89  C   TYR A  29      784    892    917     53     75   -200       C  
ATOM     90  O   TYR A  29      27.817  24.668   8.065  1.00  6.64           O  
ANISOU   90  O   TYR A  29      734    896    894     42     78   -167       O  
ATOM     91  CB  TYR A  29      28.764  23.966   5.326  1.00  8.21           C  
ANISOU   91  CB  TYR A  29      959   1122   1038     75    175   -268       C  
ATOM     92  CG  TYR A  29      27.612  23.987   4.348  1.00  7.48           C  
ANISOU   92  CG  TYR A  29      934   1034    873     48    160   -281       C  
ATOM     93  CD1 TYR A  29      26.540  24.857   4.533  1.00  8.92           C  
ANISOU   93  CD1 TYR A  29     1130   1231   1028      9    124   -234       C  
ATOM     94  CD2 TYR A  29      27.584  23.131   3.254  1.00  9.89           C  
ANISOU   94  CD2 TYR A  29     1291   1328   1140     67    174   -344       C  
ATOM     95  CE1 TYR A  29      25.473  24.876   3.650  1.00  8.14           C  
ANISOU   95  CE1 TYR A  29     1082   1137    873    -14     95   -240       C  
ATOM     96  CE2 TYR A  29      26.521  23.146   2.356  1.00 12.78           C  
ANISOU   96  CE2 TYR A  29     1723   1698   1436     38    141   -356       C  
ATOM     97  CZ  TYR A  29      25.465  24.024   2.566  1.00 10.78           C  
ANISOU   97  CZ  TYR A  29     1469   1462   1165     -5     97   -299       C  
ATOM     98  OH  TYR A  29      24.390  24.051   1.694  1.00  7.13           O  
ANISOU   98  OH  TYR A  29     1061   1005    644    -32     48   -305       O  
ATOM     99  N   GLN A  30      26.320  23.056   7.592  1.00  5.53           N  
ANISOU   99  N   GLN A  30      653    700    750     32     37   -188       N  
ATOM    100  CA  GLN A  30      25.311  23.636   8.464  1.00  5.16           C  
ANISOU  100  CA  GLN A  30      602    666    694      4     14   -135       C  
ATOM    101  C   GLN A  30      25.688  23.398   9.920  1.00  8.57           C  
ANISOU  101  C   GLN A  30     1017   1080   1160     17     -4   -100       C  
ATOM    102  O   GLN A  30      25.975  22.265  10.317  1.00 10.19           O  
ANISOU  102  O   GLN A  30     1229   1238   1404     31    -26   -101       O  
ATOM    103  CB  GLN A  30      23.938  23.025   8.184  1.00  5.23           C  
ANISOU  103  CB  GLN A  30      630    656    702    -27    -18   -127       C  
ATOM    104  CG  GLN A  30      22.878  23.401   9.237  1.00  5.00           C  
ANISOU  104  CG  GLN A  30      580    642    677    -48    -28    -68       C  
ATOM    105  CD  GLN A  30      22.187  24.717   8.907  1.00 14.88           C  
ANISOU  105  CD  GLN A  30     1821   1942   1892    -54    -18    -53       C  
ATOM    106  OE1 GLN A  30      21.676  24.892   7.799  1.00  8.68           O  
ANISOU  106  OE1 GLN A  30     1045   1168   1086    -67    -33    -70       O  
ATOM    107  NE2 GLN A  30      22.168  25.646   9.865  1.00  6.80           N  
ANISOU  107  NE2 GLN A  30      783    942    858    -39      0    -25       N  
ATOM    108  N   VAL A  31      25.684  24.455  10.725  1.00  5.70           N  
ANISOU  108  N   VAL A  31      644    747    776     15     -1    -70       N  
ATOM    109  CA  VAL A  31      25.877  24.276  12.158  1.00  5.68           C  
ANISOU  109  CA  VAL A  31      645    733    782     24    -24    -36       C  
ATOM    110  C   VAL A  31      24.666  24.824  12.891  1.00  7.39           C  
ANISOU  110  C   VAL A  31      875    974    961      9    -16      2       C  
ATOM    111  O   VAL A  31      23.862  25.578  12.341  1.00  6.85           O  
ANISOU  111  O   VAL A  31      801    931    871     -1      2     -1       O  
ATOM    112  CB  VAL A  31      27.170  24.936  12.678  1.00  9.91           C  
ANISOU  112  CB  VAL A  31     1161   1278   1326     42    -36    -43       C  
ATOM    113  CG1 VAL A  31      28.366  24.477  11.858  1.00  8.88           C  
ANISOU  113  CG1 VAL A  31      994   1137   1241     63    -27    -79       C  
ATOM    114  CG2 VAL A  31      27.037  26.455  12.669  1.00  9.31           C  
ANISOU  114  CG2 VAL A  31     1088   1235   1215     29    -23    -43       C  
ATOM    115  N   SER A  32      24.529  24.396  14.144  1.00  5.26           N  
ANISOU  115  N   SER A  32      621    695    681     12    -29     40       N  
ATOM    116  CA  SER A  32      23.529  24.904  15.072  1.00  7.88           C  
ANISOU  116  CA  SER A  32      966   1058    967      8     -7     76       C  
ATOM    117  C   SER A  32      24.248  25.684  16.163  1.00 10.67           C  
ANISOU  117  C   SER A  32     1350   1425   1278     32    -22     75       C  
ATOM    118  O   SER A  32      25.239  25.201  16.717  1.00 10.50           O  
ANISOU  118  O   SER A  32     1342   1381   1266     42    -62     80       O  
ATOM    119  CB  SER A  32      22.726  23.756  15.693  1.00  6.72           C  
ANISOU  119  CB  SER A  32      827    898    828    -14     -2    130       C  
ATOM    120  OG  SER A  32      21.957  24.191  16.808  1.00  9.51           O  
ANISOU  120  OG  SER A  32     1194   1292   1127    -10     33    169       O  
ATOM    121  N   LEU A  33      23.768  26.892  16.449  1.00  8.73           N  
ANISOU  121  N   LEU A  33     1117   1209    990     45      1     63       N  
ATOM    122  CA  LEU A  33      24.269  27.680  17.572  1.00  7.65           C  
ANISOU  122  CA  LEU A  33     1027   1080    801     66    -18     54       C  
ATOM    123  C   LEU A  33      23.402  27.400  18.789  1.00  8.67           C  
ANISOU  123  C   LEU A  33     1193   1235    865     77     13     92       C  
ATOM    124  O   LEU A  33      22.176  27.539  18.730  1.00 11.75           O  
ANISOU  124  O   LEU A  33     1565   1655   1244     81     71    108       O  
ATOM    125  CB  LEU A  33      24.264  29.174  17.245  1.00  6.75           C  
ANISOU  125  CB  LEU A  33      920    968    675     78    -13     14       C  
ATOM    126  CG  LEU A  33      25.005  29.576  15.974  1.00 11.63           C  
ANISOU  126  CG  LEU A  33     1504   1568   1348     59    -28    -12       C  
ATOM    127  CD1 LEU A  33      25.098  31.103  15.915  1.00 11.98           C  
ANISOU  127  CD1 LEU A  33     1573   1601   1379     65    -36    -40       C  
ATOM    128  CD2 LEU A  33      26.395  28.924  15.909  1.00  6.17           C  
ANISOU  128  CD2 LEU A  33      789    858    697     46    -70    -16       C  
ATOM    129  N   ASN A  34      24.036  26.988  19.883  1.00  8.86           N  
ANISOU  129  N   ASN A  34     1265   1254    846     83    -23    112       N  
ATOM    130  CA  ASN A  34      23.322  26.435  21.022  1.00  7.56           C  
ANISOU  130  CA  ASN A  34     1144   1116    613     86     10    166       C  
ATOM    131  C   ASN A  34      23.703  27.172  22.299  1.00 10.37           C  
ANISOU  131  C   ASN A  34     1584   1490    868    115    -12    149       C  
ATOM    132  O   ASN A  34      24.888  27.341  22.603  1.00 12.40           O  
ANISOU  132  O   ASN A  34     1869   1721   1121    118    -93    127       O  
ATOM    133  CB  ASN A  34      23.617  24.935  21.154  1.00  9.10           C  
ANISOU  133  CB  ASN A  34     1338   1279    842     60    -21    224       C  
ATOM    134  CG  ASN A  34      22.839  24.287  22.274  1.00 13.05           C  
ANISOU  134  CG  ASN A  34     1883   1805   1272     49     20    298       C  
ATOM    135  OD1 ASN A  34      23.141  24.490  23.455  1.00 11.89           O  
ANISOU  135  OD1 ASN A  34     1810   1677   1030     68      4    314       O  
ATOM    136  ND2 ASN A  34      21.831  23.489  21.912  1.00  8.13           N  
ANISOU  136  ND2 ASN A  34     1216   1183    690     14     71    348       N  
ATOM    137  N   SER A  37      22.701  27.600  23.055  1.00  9.43           N  
ANISOU  137  N   SER A  37     1501   1417    665    138     59    157       N  
ATOM    138  CA  SER A  37      22.951  28.173  24.374  1.00  8.87           C  
ANISOU  138  CA  SER A  37     1531   1366    473    170     45    139       C  
ATOM    139  C   SER A  37      22.058  27.491  25.396  1.00  9.80           C  
ANISOU  139  C   SER A  37     1685   1533    503    170    119    207       C  
ATOM    140  O   SER A  37      21.335  28.134  26.160  1.00 11.07           O  
ANISOU  140  O   SER A  37     1869   1730    608    189    180    181       O  
ATOM    141  CB  SER A  37      22.734  29.689  24.354  1.00 14.41           C  
ANISOU  141  CB  SER A  37     2260   2072   1145    212     63     59       C  
ATOM    142  OG  SER A  37      21.410  30.020  23.949  1.00 12.85           O  
ANISOU  142  OG  SER A  37     2011   1910    963    235    165     60       O  
ATOM    143  N   GLY A  38      22.100  26.154  25.417  1.00  9.91           N  
ANISOU  143  N   GLY A  38     1686   1536    544    131    109    289       N  
ATOM    144  CA  GLY A  38      21.134  25.370  26.168  1.00 11.46           C  
ANISOU  144  CA  GLY A  38     1885   1768    701    102    184    364       C  
ATOM    145  C   GLY A  38      19.863  25.098  25.395  1.00 10.91           C  
ANISOU  145  C   GLY A  38     1718   1721    706     80    277    393       C  
ATOM    146  O   GLY A  38      18.918  24.525  25.951  1.00 11.46           O  
ANISOU  146  O   GLY A  38     1773   1818    763     46    345    448       O  
ATOM    147  N   TYR A  39      19.816  25.514  24.139  1.00 10.28           N  
ANISOU  147  N   TYR A  39     1565   1626    715     88    269    351       N  
ATOM    148  CA  TYR A  39      18.733  25.324  23.186  1.00 12.68           C  
ANISOU  148  CA  TYR A  39     1763   1943   1111     63    324    367       C  
ATOM    149  C   TYR A  39      19.240  25.860  21.863  1.00 11.96           C  
ANISOU  149  C   TYR A  39     1628   1809   1108     69    264    296       C  
ATOM    150  O   TYR A  39      20.127  26.716  21.832  1.00  9.99           O  
ANISOU  150  O   TYR A  39     1419   1539    836    101    215    233       O  
ATOM    151  CB  TYR A  39      17.447  26.054  23.604  1.00 12.97           C  
ANISOU  151  CB  TYR A  39     1764   2040   1122     90    422    353       C  
ATOM    152  CG  TYR A  39      17.639  27.539  23.839  1.00 11.04           C  
ANISOU  152  CG  TYR A  39     1562   1805    829    159    423    263       C  
ATOM    153  CD1 TYR A  39      18.075  28.004  25.075  1.00 14.85           C  
ANISOU  153  CD1 TYR A  39     2142   2294   1208    185    415    233       C  
ATOM    154  CD2 TYR A  39      17.385  28.475  22.833  1.00 13.76           C  
ANISOU  154  CD2 TYR A  39     1853   2143   1231    193    422    210       C  
ATOM    155  CE1 TYR A  39      18.262  29.356  25.311  1.00 15.49           C  
ANISOU  155  CE1 TYR A  39     2266   2367   1251    242    405    148       C  
ATOM    156  CE2 TYR A  39      17.572  29.845  23.061  1.00 16.74           C  
ANISOU  156  CE2 TYR A  39     2278   2510   1573    253    414    130       C  
ATOM    157  CZ  TYR A  39      18.006  30.269  24.308  1.00 15.55           C  
ANISOU  157  CZ  TYR A  39     2224   2358   1326    276    405     98       C  
ATOM    158  OH  TYR A  39      18.201  31.608  24.573  1.00 15.89           O  
ANISOU  158  OH  TYR A  39     2320   2377   1339    329    389     19       O  
ATOM    159  N   HIS A  40      18.684  25.348  20.775  1.00 10.68           N  
ANISOU  159  N   HIS A  40     1385   1631   1042     31    263    310       N  
ATOM    160  CA  HIS A  40      19.031  25.867  19.462  1.00 10.48           C  
ANISOU  160  CA  HIS A  40     1324   1576   1084     36    218    249       C  
ATOM    161  C   HIS A  40      18.364  27.224  19.265  1.00  9.13           C  
ANISOU  161  C   HIS A  40     1129   1441    898     84    259    207       C  
ATOM    162  O   HIS A  40      17.154  27.360  19.466  1.00  9.88           O  
ANISOU  162  O   HIS A  40     1174   1584    996     94    326    234       O  
ATOM    163  CB  HIS A  40      18.586  24.891  18.376  1.00  7.74           C  
ANISOU  163  CB  HIS A  40      913   1200    827    -16    197    272       C  
ATOM    164  CG  HIS A  40      18.581  25.493  17.012  1.00  6.28           C  
ANISOU  164  CG  HIS A  40      690   1003    691    -10    168    218       C  
ATOM    165  ND1 HIS A  40      19.685  25.470  16.188  1.00  5.97           N  
ANISOU  165  ND1 HIS A  40      673    920    674    -11    112    173       N  
ATOM    166  CD2 HIS A  40      17.626  26.186  16.348  1.00  7.15           C  
ANISOU  166  CD2 HIS A  40      745   1143    827      0    189    207       C  
ATOM    167  CE1 HIS A  40      19.402  26.104  15.063  1.00  6.18           C  
ANISOU  167  CE1 HIS A  40      670    951    726     -7    103    140       C  
ATOM    168  NE2 HIS A  40      18.161  26.549  15.135  1.00  7.06           N  
ANISOU  168  NE2 HIS A  40      736   1103    842      1    140    161       N  
ATOM    169  N   PHE A  41      19.142  28.236  18.874  1.00  6.55           N  
ANISOU  169  N   PHE A  41      834   1089    566    113    218    145       N  
ATOM    170  CA  PHE A  41      18.568  29.564  18.683  1.00 11.60           C  
ANISOU  170  CA  PHE A  41     1464   1744   1198    163    246    105       C  
ATOM    171  C   PHE A  41      18.871  30.193  17.328  1.00 12.21           C  
ANISOU  171  C   PHE A  41     1519   1787   1334    158    199     71       C  
ATOM    172  O   PHE A  41      18.154  31.121  16.940  1.00  9.24           O  
ANISOU  172  O   PHE A  41     1119   1418    972    195    216     55       O  
ATOM    173  CB  PHE A  41      19.013  30.529  19.803  1.00  9.05           C  
ANISOU  173  CB  PHE A  41     1226   1422    790    214    252     64       C  
ATOM    174  CG  PHE A  41      20.487  30.898  19.770  1.00 10.17           C  
ANISOU  174  CG  PHE A  41     1428   1513    924    201    171     23       C  
ATOM    175  CD1 PHE A  41      20.927  32.005  19.056  1.00 11.44           C  
ANISOU  175  CD1 PHE A  41     1597   1634   1116    211    134    -24       C  
ATOM    176  CD2 PHE A  41      21.419  30.159  20.490  1.00 12.47           C  
ANISOU  176  CD2 PHE A  41     1762   1794   1181    178    129     40       C  
ATOM    177  CE1 PHE A  41      22.282  32.358  19.028  1.00  6.62           C  
ANISOU  177  CE1 PHE A  41     1025    980    511    189     62    -53       C  
ATOM    178  CE2 PHE A  41      22.774  30.506  20.484  1.00 10.54           C  
ANISOU  178  CE2 PHE A  41     1553   1508    943    165     50      6       C  
ATOM    179  CZ  PHE A  41      23.207  31.609  19.744  1.00 10.54           C  
ANISOU  179  CZ  PHE A  41     1548   1474    982    167     20    -41       C  
ATOM    180  N   CYS A  42      19.879  29.715  16.598  1.00  9.70           N  
ANISOU  180  N   CYS A  42     1207   1433   1047    119    144     63       N  
ATOM    181  CA  CYS A  42      20.252  30.244  15.292  1.00  6.87           C  
ANISOU  181  CA  CYS A  42      835   1048    728    108    110     38       C  
ATOM    182  C   CYS A  42      21.072  29.182  14.579  1.00  6.76           C  
ANISOU  182  C   CYS A  42      809   1012    745     65     77     41       C  
ATOM    183  O   CYS A  42      21.613  28.270  15.208  1.00  7.31           O  
ANISOU  183  O   CYS A  42      892   1073    811     52     68     54       O  
ATOM    184  CB  CYS A  42      21.079  31.534  15.406  1.00  7.24           C  
ANISOU  184  CB  CYS A  42      931   1066    755    129     85     -1       C  
ATOM    185  SG  CYS A  42      20.182  33.094  15.632  1.00  8.72           S  
ANISOU  185  SG  CYS A  42     1139   1249    926    190    107    -24       S  
ATOM    186  N   GLY A  43      21.178  29.327  13.255  1.00  7.23           N  
ANISOU  186  N   GLY A  43      853   1062    833     48     60     27       N  
ATOM    187  CA  GLY A  43      22.082  28.528  12.459  1.00  7.58           C  
ANISOU  187  CA  GLY A  43      895   1086    899     21     39     13       C  
ATOM    188  C   GLY A  43      23.390  29.263  12.172  1.00  9.89           C  
ANISOU  188  C   GLY A  43     1205   1364   1190     21     27    -12       C  
ATOM    189  O   GLY A  43      23.621  30.385  12.614  1.00  7.96           O  
ANISOU  189  O   GLY A  43      981   1114    930     34     24    -19       O  
ATOM    190  N   GLY A  44      24.253  28.589  11.416  1.00  6.97           N  
ANISOU  190  N   GLY A  44      824    985    841      6     24    -28       N  
ATOM    191  CA  GLY A  44      25.480  29.185  10.910  1.00  7.77           C  
ANISOU  191  CA  GLY A  44      920   1082    951     -2     26    -45       C  
ATOM    192  C   GLY A  44      26.069  28.284   9.844  1.00  7.96           C  
ANISOU  192  C   GLY A  44      927   1107    991     -9     42    -66       C  
ATOM    193  O   GLY A  44      25.574  27.181   9.592  1.00  6.66           O  
ANISOU  193  O   GLY A  44      765    934    832     -6     39    -74       O  
ATOM    194  N   SER A  45      27.149  28.770   9.221  1.00  6.08           N  
ANISOU  194  N   SER A  45      671    877    761    -19     63    -77       N  
ATOM    195  CA  SER A  45      27.815  28.079   8.123  1.00  6.49           C  
ANISOU  195  CA  SER A  45      709    940    817    -16     98   -104       C  
ATOM    196  C   SER A  45      29.306  27.979   8.399  1.00  7.64           C  
ANISOU  196  C   SER A  45      801   1090   1013     -8    111   -113       C  
ATOM    197  O   SER A  45      29.965  28.993   8.636  1.00  8.56           O  
ANISOU  197  O   SER A  45      894   1214   1145    -31    110    -95       O  
ATOM    198  CB  SER A  45      27.592  28.799   6.781  1.00  8.00           C  
ANISOU  198  CB  SER A  45      926   1156    959    -37    130   -100       C  
ATOM    199  OG  SER A  45      26.209  28.933   6.520  1.00  8.74           O  
ANISOU  199  OG  SER A  45     1058   1247   1017    -42    103    -88       O  
ATOM    200  N   LEU A  46      29.836  26.758   8.335  1.00  7.62           N  
ANISOU  200  N   LEU A  46      775   1076   1044     25    118   -141       N  
ATOM    201  CA  LEU A  46      31.265  26.525   8.515  1.00  9.05           C  
ANISOU  201  CA  LEU A  46      887   1264   1287     45    131   -152       C  
ATOM    202  C   LEU A  46      32.023  26.921   7.251  1.00  7.16           C  
ANISOU  202  C   LEU A  46      615   1067   1039     36    208   -167       C  
ATOM    203  O   LEU A  46      31.767  26.366   6.181  1.00  8.56           O  
ANISOU  203  O   LEU A  46      823   1254   1175     52    254   -199       O  
ATOM    204  CB  LEU A  46      31.506  25.052   8.829  1.00  7.58           C  
ANISOU  204  CB  LEU A  46      692   1043   1145     96    111   -178       C  
ATOM    205  CG  LEU A  46      32.927  24.705   9.252  1.00  8.40           C  
ANISOU  205  CG  LEU A  46      713   1147   1331    131    104   -184       C  
ATOM    206  CD1 LEU A  46      33.141  25.304  10.640  1.00  7.07           C  
ANISOU  206  CD1 LEU A  46      532    971   1183    111     30   -143       C  
ATOM    207  CD2 LEU A  46      33.108  23.179   9.276  1.00  9.16           C  
ANISOU  207  CD2 LEU A  46      811   1197   1471    193     91   -216       C  
ATOM    208  N   ILE A  47      32.980  27.848   7.357  1.00  6.89           N  
ANISOU  208  N   ILE A  47      520   1057   1040      6    222   -142       N  
ATOM    209  CA  ILE A  47      33.710  28.289   6.168  1.00  9.47           C  
ANISOU  209  CA  ILE A  47      811   1431   1356    -13    309   -141       C  
ATOM    210  C   ILE A  47      35.175  27.881   6.172  1.00 11.71           C  
ANISOU  210  C   ILE A  47      982   1742   1725     13    350   -154       C  
ATOM    211  O   ILE A  47      35.826  27.984   5.120  1.00 11.80           O  
ANISOU  211  O   ILE A  47      954   1803   1726     11    445   -160       O  
ATOM    212  CB  ILE A  47      33.575  29.811   5.933  1.00 11.48           C  
ANISOU  212  CB  ILE A  47     1084   1696   1581    -83    314    -91       C  
ATOM    213  CG1 ILE A  47      34.067  30.610   7.143  1.00 10.58           C  
ANISOU  213  CG1 ILE A  47      930   1556   1534   -116    244    -62       C  
ATOM    214  CG2 ILE A  47      32.123  30.166   5.584  1.00  9.86           C  
ANISOU  214  CG2 ILE A  47      982   1472   1290    -93    291    -82       C  
ATOM    215  CD1 ILE A  47      34.305  32.111   6.827  1.00 12.87           C  
ANISOU  215  CD1 ILE A  47     1223   1845   1822   -191    253    -13       C  
ATOM    216  N   ASN A  48      35.712  27.424   7.299  1.00 10.25           N  
ANISOU  216  N   ASN A  48      741   1531   1620     41    283   -156       N  
ATOM    217  CA  ASN A  48      36.957  26.659   7.364  1.00 10.38           C  
ANISOU  217  CA  ASN A  48      652   1564   1729     93    303   -176       C  
ATOM    218  C   ASN A  48      36.948  25.940   8.710  1.00 11.76           C  
ANISOU  218  C   ASN A  48      824   1687   1959    131    196   -176       C  
ATOM    219  O   ASN A  48      35.971  26.027   9.461  1.00 12.25           O  
ANISOU  219  O   ASN A  48      972   1710   1972    114    127   -161       O  
ATOM    220  CB  ASN A  48      38.202  27.535   7.151  1.00 14.70           C  
ANISOU  220  CB  ASN A  48     1110   2158   2318     50    330   -132       C  
ATOM    221  CG  ASN A  48      38.417  28.575   8.244  1.00 18.20           C  
ANISOU  221  CG  ASN A  48     1523   2583   2811    -16    240    -92       C  
ATOM    222  OD1 ASN A  48      38.206  28.324   9.427  1.00 14.61           O  
ANISOU  222  OD1 ASN A  48     1079   2086   2387     -2    141    -96       O  
ATOM    223  ND2 ASN A  48      38.872  29.759   7.837  1.00 19.73           N  
ANISOU  223  ND2 ASN A  48     1687   2804   3006    -91    268    -50       N  
ATOM    224  N   SER A  49      38.040  25.250   9.039  1.00 12.00           N  
ANISOU  224  N   SER A  49      780   1715   2064    181    175   -177       N  
ATOM    225  CA  SER A  49      37.979  24.376  10.212  1.00 12.85           C  
ANISOU  225  CA  SER A  49      900   1767   2214    227     75   -175       C  
ATOM    226  C   SER A  49      37.809  25.140  11.523  1.00 15.57           C  
ANISOU  226  C   SER A  49     1254   2096   2565    179    -33   -136       C  
ATOM    227  O   SER A  49      37.475  24.527  12.542  1.00 15.06           O  
ANISOU  227  O   SER A  49     1236   1987   2500    206   -119   -123       O  
ATOM    228  CB  SER A  49      39.230  23.502  10.288  1.00 12.83           C  
ANISOU  228  CB  SER A  49      827   1765   2283    290     69   -177       C  
ATOM    229  OG  SER A  49      40.373  24.286  10.537  1.00 14.28           O  
ANISOU  229  OG  SER A  49      917   1994   2515    255     53   -144       O  
ATOM    230  N   GLN A  50      38.022  26.457  11.541  1.00 10.43           N  
ANISOU  230  N   GLN A  50      580   1474   1908    107    -34   -113       N  
ATOM    231  CA  GLN A  50      37.924  27.175  12.805  1.00 13.33           C  
ANISOU  231  CA  GLN A  50      980   1820   2267     65   -144    -85       C  
ATOM    232  C   GLN A  50      36.973  28.370  12.771  1.00 14.21           C  
ANISOU  232  C   GLN A  50     1183   1925   2290      0   -136    -75       C  
ATOM    233  O   GLN A  50      36.893  29.101  13.766  1.00 12.27           O  
ANISOU  233  O   GLN A  50      977   1659   2026    -34   -219    -62       O  
ATOM    234  CB  GLN A  50      39.317  27.621  13.278  1.00 23.16           C  
ANISOU  234  CB  GLN A  50     2141   3082   3578     40   -195    -63       C  
ATOM    235  CG  GLN A  50      39.429  27.574  14.811  1.00 30.70           C  
ANISOU  235  CG  GLN A  50     3137   4002   4527     42   -331    -46       C  
ATOM    236  CD  GLN A  50      40.850  27.690  15.351  1.00 32.73           C  
ANISOU  236  CD  GLN A  50     3314   4271   4850     34   -392    -30       C  
ATOM    237  OE1 GLN A  50      41.820  27.803  14.591  1.00 24.78           O  
ANISOU  237  OE1 GLN A  50     2205   3304   3904     27   -332    -27       O  
ATOM    238  NE2 GLN A  50      40.974  27.665  16.686  1.00 20.38           N  
ANISOU  238  NE2 GLN A  50     1798   2677   3266     34   -511    -17       N  
ATOM    239  N   TRP A  51      36.229  28.581  11.681  1.00  9.81           N  
ANISOU  239  N   TRP A  51      671   1383   1675    -12    -45    -84       N  
ATOM    240  CA  TRP A  51      35.432  29.797  11.555  1.00  8.90           C  
ANISOU  240  CA  TRP A  51      629   1259   1493    -68    -39    -70       C  
ATOM    241  C   TRP A  51      34.049  29.505  10.990  1.00  9.84           C  
ANISOU  241  C   TRP A  51      839   1373   1526    -49      6    -79       C  
ATOM    242  O   TRP A  51      33.898  28.736  10.033  1.00  8.59           O  
ANISOU  242  O   TRP A  51      676   1232   1356    -21     71    -98       O  
ATOM    243  CB  TRP A  51      36.139  30.833  10.669  1.00  8.41           C  
ANISOU  243  CB  TRP A  51      509   1223   1464   -129     14    -50       C  
ATOM    244  CG  TRP A  51      37.336  31.493  11.324  1.00  9.63           C  
ANISOU  244  CG  TRP A  51      577   1374   1706   -175    -51    -32       C  
ATOM    245  CD1 TRP A  51      38.642  31.075  11.275  1.00 10.84           C  
ANISOU  245  CD1 TRP A  51      604   1559   1957   -168    -47    -27       C  
ATOM    246  CD2 TRP A  51      37.325  32.688  12.116  1.00  9.12           C  
ANISOU  246  CD2 TRP A  51      553   1269   1642   -235   -135    -19       C  
ATOM    247  NE1 TRP A  51      39.441  31.942  11.998  1.00 11.17           N  
ANISOU  247  NE1 TRP A  51      620   1587   2038   -224   -127     -7       N  
ATOM    248  CE2 TRP A  51      38.655  32.944  12.510  1.00 13.95           C  
ANISOU  248  CE2 TRP A  51     1060   1889   2352   -272   -188     -5       C  
ATOM    249  CE3 TRP A  51      36.318  33.578  12.514  1.00 12.06           C  
ANISOU  249  CE3 TRP A  51     1044   1597   1942   -255   -170    -22       C  
ATOM    250  CZ2 TRP A  51      39.003  34.048  13.298  1.00 15.43           C  
ANISOU  250  CZ2 TRP A  51     1279   2035   2548   -333   -279      1       C  
ATOM    251  CZ3 TRP A  51      36.667  34.675  13.301  1.00 11.31           C  
ANISOU  251  CZ3 TRP A  51      970   1457   1871   -311   -260    -20       C  
ATOM    252  CH2 TRP A  51      37.999  34.902  13.674  1.00 10.12           C  
ANISOU  252  CH2 TRP A  51      717   1307   1820   -359   -324     -8       C  
ATOM    253  N   VAL A  52      33.053  30.182  11.565  1.00  6.62           N  
ANISOU  253  N   VAL A  52      513    942   1061    -64    -29    -70       N  
ATOM    254  CA  VAL A  52      31.641  30.021  11.239  1.00  8.00           C  
ANISOU  254  CA  VAL A  52      763   1112   1165    -50     -4    -73       C  
ATOM    255  C   VAL A  52      31.076  31.395  10.895  1.00  7.84           C  
ANISOU  255  C   VAL A  52      788   1084   1109    -86      4    -58       C  
ATOM    256  O   VAL A  52      31.393  32.385  11.560  1.00 10.43           O  
ANISOU  256  O   VAL A  52     1126   1389   1449   -112    -40    -51       O  
ATOM    257  CB  VAL A  52      30.862  29.388  12.418  1.00  7.37           C  
ANISOU  257  CB  VAL A  52      731   1012   1056    -18    -51    -71       C  
ATOM    258  CG1 VAL A  52      29.348  29.600  12.289  1.00  7.98           C  
ANISOU  258  CG1 VAL A  52      872   1088   1072    -15    -31    -65       C  
ATOM    259  CG2 VAL A  52      31.189  27.889  12.536  1.00  6.52           C  
ANISOU  259  CG2 VAL A  52      597    899    982     20    -56    -78       C  
ATOM    260  N   VAL A  53      30.249  31.456   9.852  1.00  6.62           N  
ANISOU  260  N   VAL A  53      664    940    911    -86     50    -53       N  
ATOM    261  CA  VAL A  53      29.518  32.671   9.485  1.00  7.42           C  
ANISOU  261  CA  VAL A  53      816   1026    976   -108     49    -33       C  
ATOM    262  C   VAL A  53      28.094  32.541  10.004  1.00  7.17           C  
ANISOU  262  C   VAL A  53      835    985    906    -73     29    -37       C  
ATOM    263  O   VAL A  53      27.443  31.514   9.788  1.00  7.95           O  
ANISOU  263  O   VAL A  53      932   1099    988    -51     42    -45       O  
ATOM    264  CB  VAL A  53      29.516  32.892   7.959  1.00 12.22           C  
ANISOU  264  CB  VAL A  53     1428   1657   1557   -131    104    -16       C  
ATOM    265  CG1 VAL A  53      28.531  33.993   7.578  1.00 13.93           C  
ANISOU  265  CG1 VAL A  53     1707   1851   1736   -140     90     11       C  
ATOM    266  CG2 VAL A  53      30.901  33.253   7.469  1.00 11.19           C  
ANISOU  266  CG2 VAL A  53     1242   1543   1466   -173    141     -1       C  
ATOM    267  N   SER A  54      27.605  33.578  10.683  1.00  7.05           N  
ANISOU  267  N   SER A  54      860    940    879    -69     -2    -33       N  
ATOM    268  CA  SER A  54      26.216  33.607  11.130  1.00  7.50           C  
ANISOU  268  CA  SER A  54      952    995    903    -30     -6    -35       C  
ATOM    269  C   SER A  54      25.716  35.047  11.019  1.00 10.49           C  
ANISOU  269  C   SER A  54     1374   1337   1274    -25    -21    -26       C  
ATOM    270  O   SER A  54      26.328  35.886  10.353  1.00 10.39           O  
ANISOU  270  O   SER A  54     1371   1301   1277    -61    -25    -10       O  
ATOM    271  CB  SER A  54      26.082  33.036  12.549  1.00  9.61           C  
ANISOU  271  CB  SER A  54     1226   1266   1160     -2    -24    -49       C  
ATOM    272  OG  SER A  54      24.720  32.936  12.913  1.00  9.57           O  
ANISOU  272  OG  SER A  54     1238   1273   1126     33     -8    -44       O  
ATOM    273  N   ALA A  55      24.586  35.338  11.661  1.00  7.81           N  
ANISOU  273  N   ALA A  55     1060    991    914     21    -24    -34       N  
ATOM    274  CA  ALA A  55      23.992  36.666  11.603  1.00  8.00           C  
ANISOU  274  CA  ALA A  55     1129    973    938     45    -40    -32       C  
ATOM    275  C   ALA A  55      24.385  37.471  12.835  1.00  6.07           C  
ANISOU  275  C   ALA A  55      933    683    690     59    -71    -67       C  
ATOM    276  O   ALA A  55      24.502  36.929  13.936  1.00  9.19           O  
ANISOU  276  O   ALA A  55     1334   1098   1062     76    -72    -92       O  
ATOM    277  CB  ALA A  55      22.469  36.578  11.517  1.00  8.16           C  
ANISOU  277  CB  ALA A  55     1138   1014    947     99    -23    -24       C  
ATOM    278  N   ALA A  56      24.555  38.781  12.644  1.00  8.55           N  
ANISOU  278  N   ALA A  56     1296    932   1023     52   -102    -68       N  
ATOM    279  CA  ALA A  56      24.918  39.641  13.772  1.00  7.79           C  
ANISOU  279  CA  ALA A  56     1261    776    921     64   -144   -112       C  
ATOM    280  C   ALA A  56      23.847  39.624  14.852  1.00 10.27           C  
ANISOU  280  C   ALA A  56     1609   1104   1190    148   -123   -152       C  
ATOM    281  O   ALA A  56      24.162  39.682  16.045  1.00  8.92           O  
ANISOU  281  O   ALA A  56     1483    923    983    163   -143   -196       O  
ATOM    282  CB  ALA A  56      25.165  41.071  13.299  1.00  8.73           C  
ANISOU  282  CB  ALA A  56     1434    805   1077     42   -185   -104       C  
ATOM    283  N   HIS A  57      22.572  39.537  14.464  1.00  8.15           N  
ANISOU  283  N   HIS A  57     1316    862    918    204    -81   -137       N  
ATOM    284  CA  HIS A  57      21.539  39.551  15.486  1.00  7.94           C  
ANISOU  284  CA  HIS A  57     1306    857    852    286    -44   -171       C  
ATOM    285  C   HIS A  57      21.487  38.247  16.273  1.00 10.80           C  
ANISOU  285  C   HIS A  57     1635   1296   1170    282     -5   -168       C  
ATOM    286  O   HIS A  57      20.765  38.184  17.277  1.00 12.05           O  
ANISOU  286  O   HIS A  57     1814   1484   1282    342     37   -192       O  
ATOM    287  CB  HIS A  57      20.169  39.878  14.869  1.00  8.24           C  
ANISOU  287  CB  HIS A  57     1310    905    917    349    -13   -151       C  
ATOM    288  CG  HIS A  57      19.572  38.761  14.069  1.00  9.50           C  
ANISOU  288  CG  HIS A  57     1379   1138   1092    328     16   -100       C  
ATOM    289  ND1 HIS A  57      19.647  38.709  12.694  1.00  7.13           N  
ANISOU  289  ND1 HIS A  57     1051    833    825    285    -11    -56       N  
ATOM    290  CD2 HIS A  57      18.859  37.674  14.450  1.00  8.47           C  
ANISOU  290  CD2 HIS A  57     1188   1082    948    339     64    -86       C  
ATOM    291  CE1 HIS A  57      19.025  37.624  12.262  1.00  9.72           C  
ANISOU  291  CE1 HIS A  57     1309   1226   1157    273     11    -28       C  
ATOM    292  NE2 HIS A  57      18.542  36.977  13.308  1.00  8.33           N  
ANISOU  292  NE2 HIS A  57     1108   1095    962    301     56    -42       N  
ATOM    293  N   CYS A  58      22.241  37.223  15.860  1.00  8.08           N  
ANISOU  293  N   CYS A  58     1248    984    840    218    -15   -137       N  
ATOM    294  CA  CYS A  58      22.377  36.010  16.661  1.00 10.31           C  
ANISOU  294  CA  CYS A  58     1514   1319   1086    209      5   -129       C  
ATOM    295  C   CYS A  58      23.444  36.125  17.744  1.00 11.90           C  
ANISOU  295  C   CYS A  58     1775   1498   1250    195    -42   -161       C  
ATOM    296  O   CYS A  58      23.627  35.170  18.510  1.00 10.69           O  
ANISOU  296  O   CYS A  58     1621   1381   1058    190    -38   -149       O  
ATOM    297  CB  CYS A  58      22.698  34.813  15.761  1.00  9.48           C  
ANISOU  297  CB  CYS A  58     1340   1244   1017    158      9    -88       C  
ATOM    298  SG  CYS A  58      21.363  34.390  14.588  1.00 10.21           S  
ANISOU  298  SG  CYS A  58     1366   1371   1142    167     47    -52       S  
ATOM    299  N   TYR A  59      24.159  37.248  17.823  1.00  9.04           N  
ANISOU  299  N   TYR A  59     1464   1071    898    182    -98   -196       N  
ATOM    300  CA  TYR A  59      25.210  37.385  18.825  1.00  8.30           C  
ANISOU  300  CA  TYR A  59     1425    955    775    159   -164   -228       C  
ATOM    301  C   TYR A  59      24.660  37.249  20.241  1.00  9.04           C  
ANISOU  301  C   TYR A  59     1590   1074    771    217   -146   -260       C  
ATOM    302  O   TYR A  59      23.624  37.830  20.587  1.00 10.98           O  
ANISOU  302  O   TYR A  59     1876   1319    975    283    -97   -288       O  
ATOM    303  CB  TYR A  59      25.926  38.737  18.693  1.00 11.11           C  
ANISOU  303  CB  TYR A  59     1830   1225   1166    131   -233   -263       C  
ATOM    304  CG  TYR A  59      26.861  38.973  19.864  1.00 11.48           C  
ANISOU  304  CG  TYR A  59     1943   1243   1175    112   -316   -307       C  
ATOM    305  CD1 TYR A  59      28.134  38.416  19.871  1.00 12.59           C  
ANISOU  305  CD1 TYR A  59     2035   1394   1356     46   -378   -286       C  
ATOM    306  CD2 TYR A  59      26.453  39.696  20.983  1.00 13.90           C  
ANISOU  306  CD2 TYR A  59     2360   1518   1403    166   -335   -372       C  
ATOM    307  CE1 TYR A  59      28.990  38.597  20.942  1.00 11.99           C  
ANISOU  307  CE1 TYR A  59     2013   1293   1249     26   -472   -322       C  
ATOM    308  CE2 TYR A  59      27.306  39.876  22.070  1.00 21.22           C  
ANISOU  308  CE2 TYR A  59     3327   2432   2305    141   -406   -392       C  
ATOM    309  CZ  TYR A  59      28.576  39.320  22.032  1.00 19.95           C  
ANISOU  309  CZ  TYR A  59     3116   2278   2187     70   -480   -367       C  
ATOM    310  OH  TYR A  59      29.445  39.478  23.081  1.00 20.54           O  
ANISOU  310  OH  TYR A  59     3222   2340   2242     47   -557   -382       O  
ATOM    311  N   LYS A  60      25.381  36.484  21.064  1.00  9.59           N  
ANISOU  311  N   LYS A  60     1676   1168    800    195   -186   -254       N  
ATOM    312  CA  LYS A  60      25.211  36.444  22.512  1.00 15.62           C  
ANISOU  312  CA  LYS A  60     2533   1951   1452    236   -193   -285       C  
ATOM    313  C   LYS A  60      26.479  35.854  23.116  1.00 10.37           C  
ANISOU  313  C   LYS A  60     1875   1284    780    188   -284   -273       C  
ATOM    314  O   LYS A  60      27.292  35.245  22.416  1.00  9.00           O  
ANISOU  314  O   LYS A  60     1624   1110    685    138   -320   -237       O  
ATOM    315  CB  LYS A  60      24.004  35.600  22.923  1.00 13.56           C  
ANISOU  315  CB  LYS A  60     2256   1763   1133    281    -90   -248       C  
ATOM    316  CG  LYS A  60      24.154  34.148  22.488  1.00 13.98           C  
ANISOU  316  CG  LYS A  60     2229   1858   1224    241    -76   -175       C  
ATOM    317  CD  LYS A  60      23.093  33.235  23.096  1.00 13.55           C  
ANISOU  317  CD  LYS A  60     2172   1870   1107    268     12   -129       C  
ATOM    318  CE  LYS A  60      21.688  33.567  22.584  1.00 13.51           C  
ANISOU  318  CE  LYS A  60     2116   1893   1124    309    110   -126       C  
ATOM    319  NZ  LYS A  60      20.663  32.655  23.200  1.00  8.87           N  
ANISOU  319  NZ  LYS A  60     1501   1371    499    316    197    -70       N  
ATOM    320  N   SER A  61      26.629  36.031  24.430  1.00 10.04           N  
ANISOU  320  N   SER A  61     1900   1244    670    200   -308   -290       N  
ATOM    321  CA  SER A  61      27.649  35.302  25.169  1.00 17.70           C  
ANISOU  321  CA  SER A  61     2876   2226   1625    167   -387   -266       C  
ATOM    322  C   SER A  61      27.303  33.816  25.216  1.00 14.05           C  
ANISOU  322  C   SER A  61     2381   1822   1135    174   -344   -199       C  
ATOM    323  O   SER A  61      26.149  33.416  25.054  1.00 17.41           O  
ANISOU  323  O   SER A  61     2797   2289   1530    205   -244   -174       O  
ATOM    324  CB  SER A  61      27.770  35.830  26.601  1.00 20.54           C  
ANISOU  324  CB  SER A  61     3328   2578   1901    184   -419   -301       C  
ATOM    325  OG  SER A  61      28.233  37.162  26.624  1.00 32.71           O  
ANISOU  325  OG  SER A  61     4904   4052   3471    172   -477   -359       O  
ATOM    326  N   GLY A  62      28.325  32.997  25.447  1.00 14.21           N  
ANISOU  326  N   GLY A  62     2377   1842   1179    143   -423   -165       N  
ATOM    327  CA  GLY A  62      28.108  31.594  25.754  1.00 21.88           C  
ANISOU  327  CA  GLY A  62     3338   2855   2121    149   -402    -96       C  
ATOM    328  C   GLY A  62      27.647  30.735  24.594  1.00 20.56           C  
ANISOU  328  C   GLY A  62     3094   2701   2016    147   -345    -52       C  
ATOM    329  O   GLY A  62      26.908  29.767  24.804  1.00 22.52           O  
ANISOU  329  O   GLY A  62     3343   2981   2233    156   -283      4       O  
ATOM    330  N   ILE A  63      28.050  31.055  23.374  1.00  8.34           N  
ANISOU  330  N   ILE A  63     1459   1128    583    121   -346    -69       N  
ATOM    331  CA  ILE A  63      27.617  30.249  22.238  1.00  8.51           C  
ANISOU  331  CA  ILE A  63     1391   1158    686    111   -277    -33       C  
ATOM    332  C   ILE A  63      28.439  28.965  22.183  1.00 10.92           C  
ANISOU  332  C   ILE A  63     1650   1453   1045     99   -326     11       C  
ATOM    333  O   ILE A  63      29.674  28.992  22.267  1.00 10.68           O  
ANISOU  333  O   ILE A  63     1594   1403   1062     87   -412      1       O  
ATOM    334  CB  ILE A  63      27.736  31.032  20.925  1.00 10.53           C  
ANISOU  334  CB  ILE A  63     1582   1393   1025     91   -255    -64       C  
ATOM    335  CG1 ILE A  63      26.779  32.226  20.925  1.00  8.96           C  
ANISOU  335  CG1 ILE A  63     1429   1193    782    114   -207   -100       C  
ATOM    336  CG2 ILE A  63      27.450  30.078  19.734  1.00 11.08           C  
ANISOU  336  CG2 ILE A  63     1570   1471   1167     80   -202    -32       C  
ATOM    337  CD1 ILE A  63      26.891  33.099  19.668  1.00  8.17           C  
ANISOU  337  CD1 ILE A  63     1283   1065    757     93   -196   -120       C  
ATOM    338  N   GLN A  64      27.753  27.837  22.058  1.00  9.54           N  
ANISOU  338  N   GLN A  64     1462   1290    874    103   -275     61       N  
ATOM    339  CA  GLN A  64      28.370  26.561  21.712  1.00  9.39           C  
ANISOU  339  CA  GLN A  64     1394   1246    929     99   -307     98       C  
ATOM    340  C   GLN A  64      27.976  26.230  20.276  1.00 10.31           C  
ANISOU  340  C   GLN A  64     1436   1355   1127     87   -244     88       C  
ATOM    341  O   GLN A  64      26.787  26.224  19.940  1.00 10.63           O  
ANISOU  341  O   GLN A  64     1478   1413   1148     81   -172     98       O  
ATOM    342  CB  GLN A  64      27.930  25.455  22.672  1.00 12.52           C  
ANISOU  342  CB  GLN A  64     1846   1643   1268    106   -311    166       C  
ATOM    343  CG  GLN A  64      28.597  24.104  22.422  1.00 14.35           C  
ANISOU  343  CG  GLN A  64     2042   1830   1581    110   -359    205       C  
ATOM    344  CD  GLN A  64      28.044  23.010  23.315  1.00 15.62           C  
ANISOU  344  CD  GLN A  64     2267   1981   1689    107   -359    286       C  
ATOM    345  OE1 GLN A  64      26.882  22.626  23.193  1.00 13.88           O  
ANISOU  345  OE1 GLN A  64     2053   1771   1449     86   -281    320       O  
ATOM    346  NE2 GLN A  64      28.874  22.503  24.220  1.00 12.71           N  
ANISOU  346  NE2 GLN A  64     1942   1590   1299    124   -453    325       N  
ATOM    347  N   VAL A  65      28.964  25.989  19.428  1.00  6.92           N  
ANISOU  347  N   VAL A  65      939    904    786     86   -270     67       N  
ATOM    348  CA  VAL A  65      28.704  25.622  18.037  1.00  6.67           C  
ANISOU  348  CA  VAL A  65      852    866    818     79   -215     51       C  
ATOM    349  C   VAL A  65      28.567  24.115  17.961  1.00  8.28           C  
ANISOU  349  C   VAL A  65     1053   1035   1057     89   -219     83       C  
ATOM    350  O   VAL A  65      29.436  23.382  18.445  1.00  9.31           O  
ANISOU  350  O   VAL A  65     1179   1137   1222    111   -278    101       O  
ATOM    351  CB  VAL A  65      29.827  26.117  17.114  1.00  7.83           C  
ANISOU  351  CB  VAL A  65      931   1012   1033     76   -223     11       C  
ATOM    352  CG1 VAL A  65      29.575  25.649  15.689  1.00  8.60           C  
ANISOU  352  CG1 VAL A  65      988   1106   1172     74   -164     -8       C  
ATOM    353  CG2 VAL A  65      29.931  27.644  17.168  1.00 12.77           C  
ANISOU  353  CG2 VAL A  65     1567   1655   1631     54   -225    -14       C  
ATOM    354  N   ARG A  66      27.481  23.640  17.349  1.00  7.85           N  
ANISOU  354  N   ARG A  66     1002    978   1004     73   -167     92       N  
ATOM    355  CA  ARG A  66      27.246  22.205  17.220  1.00 10.36           C  
ANISOU  355  CA  ARG A  66     1326   1248   1363     72   -176    121       C  
ATOM    356  C   ARG A  66      27.342  21.834  15.745  1.00 13.35           C  
ANISOU  356  C   ARG A  66     1664   1606   1801     74   -151     72       C  
ATOM    357  O   ARG A  66      26.502  22.246  14.937  1.00  8.30           O  
ANISOU  357  O   ARG A  66     1017    989   1146     51   -108     53       O  
ATOM    358  CB  ARG A  66      25.901  21.822  17.836  1.00 11.00           C  
ANISOU  358  CB  ARG A  66     1446   1336   1399     42   -146    178       C  
ATOM    359  CG  ARG A  66      25.872  22.165  19.339  1.00  8.92           C  
ANISOU  359  CG  ARG A  66     1236   1099   1053     48   -161    224       C  
ATOM    360  CD  ARG A  66      24.675  21.607  20.078  1.00  7.36           C  
ANISOU  360  CD  ARG A  66     1075    913    810     18   -122    295       C  
ATOM    361  NE  ARG A  66      24.882  21.674  21.528  1.00  8.08           N  
ANISOU  361  NE  ARG A  66     1233   1022    813     30   -144    343       N  
ATOM    362  CZ  ARG A  66      24.199  20.958  22.414  1.00 11.67           C  
ANISOU  362  CZ  ARG A  66     1734   1479   1219      6   -122    425       C  
ATOM    363  NH1 ARG A  66      23.242  20.130  22.006  1.00 11.00           N  
ANISOU  363  NH1 ARG A  66     1624   1374   1182    -37    -80    469       N  
ATOM    364  NH2 ARG A  66      24.463  21.071  23.711  1.00  9.53           N  
ANISOU  364  NH2 ARG A  66     1539   1230    850     20   -145    466       N  
ATOM    365  N   LEU A  67      28.378  21.073  15.404  1.00 11.93           N  
ANISOU  365  N   LEU A  67     1461   1385   1686    108   -180     50       N  
ATOM    366  CA  LEU A  67      28.662  20.649  14.041  1.00 10.01           C  
ANISOU  366  CA  LEU A  67     1191   1122   1491    123   -152     -7       C  
ATOM    367  C   LEU A  67      28.299  19.181  13.861  1.00  8.71           C  
ANISOU  367  C   LEU A  67     1059    881   1370    129   -174     -1       C  
ATOM    368  O   LEU A  67      28.227  18.413  14.827  1.00  7.43           O  
ANISOU  368  O   LEU A  67      928    672   1221    131   -219     54       O  
ATOM    369  CB  LEU A  67      30.141  20.866  13.701  1.00  8.31           C  
ANISOU  369  CB  LEU A  67      916    916   1324    167   -156    -46       C  
ATOM    370  CG  LEU A  67      30.670  22.286  13.970  1.00  7.76           C  
ANISOU  370  CG  LEU A  67      811    907   1229    151   -151    -46       C  
ATOM    371  CD1 LEU A  67      31.446  22.383  15.295  1.00  8.40           C  
ANISOU  371  CD1 LEU A  67      886    984   1321    166   -224    -11       C  
ATOM    372  CD2 LEU A  67      31.536  22.748  12.812  1.00 12.74           C  
ANISOU  372  CD2 LEU A  67     1379   1568   1893    162   -103    -95       C  
ATOM    373  N   GLY A  69      28.078  18.799  12.600  1.00  7.03           N  
ANISOU  373  N   GLY A  69      848    649   1174    130   -146    -57       N  
ATOM    374  CA  GLY A  69      27.732  17.429  12.262  1.00  8.37           C  
ANISOU  374  CA  GLY A  69     1058    733   1391    133   -173    -67       C  
ATOM    375  C   GLY A  69      26.359  16.986  12.716  1.00 13.30           C  
ANISOU  375  C   GLY A  69     1722   1331   2002     68   -192     -9       C  
ATOM    376  O   GLY A  69      26.118  15.780  12.826  1.00 15.50           O  
ANISOU  376  O   GLY A  69     2039   1521   2330     59   -232      8       O  
ATOM    377  N   GLU A  70      25.449  17.925  12.977  1.00  9.51           N  
ANISOU  377  N   GLU A  70     1229    921   1465     22   -163     25       N  
ATOM    378  CA  GLU A  70      24.155  17.615  13.575  1.00 10.01           C  
ANISOU  378  CA  GLU A  70     1307    978   1519    -40   -167     94       C  
ATOM    379  C   GLU A  70      23.143  17.205  12.520  1.00 14.49           C  
ANISOU  379  C   GLU A  70     1876   1521   2107    -87   -173     66       C  
ATOM    380  O   GLU A  70      23.124  17.762  11.418  1.00 10.23           O  
ANISOU  380  O   GLU A  70     1325   1015   1546    -79   -157      4       O  
ATOM    381  CB  GLU A  70      23.592  18.822  14.333  1.00  8.86           C  
ANISOU  381  CB  GLU A  70     1139    920   1307    -55   -127    135       C  
ATOM    382  CG  GLU A  70      24.259  19.112  15.673  1.00 10.86           C  
ANISOU  382  CG  GLU A  70     1409   1191   1525    -28   -135    179       C  
ATOM    383  CD  GLU A  70      23.712  18.224  16.770  1.00 11.73           C  
ANISOU  383  CD  GLU A  70     1557   1269   1632    -59   -149    267       C  
ATOM    384  OE1 GLU A  70      23.132  17.170  16.439  1.00  8.09           O  
ANISOU  384  OE1 GLU A  70     1105    745   1224    -98   -166    290       O  
ATOM    385  OE2 GLU A  70      23.852  18.580  17.954  1.00 12.53           O  
ANISOU  385  OE2 GLU A  70     1683   1403   1675    -50   -146    316       O  
ATOM    386  N   ASP A  71      22.291  16.234  12.872  1.00 11.62           N  
ANISOU  386  N   ASP A  71     1530   1100   1783   -142   -201    120       N  
ATOM    387  CA  ASP A  71      21.025  16.070  12.158  1.00 12.20           C  
ANISOU  387  CA  ASP A  71     1588   1173   1875   -209   -212    119       C  
ATOM    388  C   ASP A  71      19.861  16.225  13.129  1.00 14.92           C  
ANISOU  388  C   ASP A  71     1895   1560   2215   -269   -185    216       C  
ATOM    389  O   ASP A  71      19.226  17.282  13.154  1.00 11.79           O  
ANISOU  389  O   ASP A  71     1449   1252   1777   -273   -143    226       O  
ATOM    390  CB  ASP A  71      20.943  14.731  11.432  1.00 10.64           C  
ANISOU  390  CB  ASP A  71     1437    861   1743   -234   -274     82       C  
ATOM    391  CG  ASP A  71      19.723  14.650  10.525  1.00 18.25           C  
ANISOU  391  CG  ASP A  71     2384   1827   2723   -305   -304     65       C  
ATOM    392  OD1 ASP A  71      19.455  15.631   9.795  1.00 13.58           O  
ANISOU  392  OD1 ASP A  71     1763   1314   2084   -296   -285     26       O  
ATOM    393  OD2 ASP A  71      19.018  13.624  10.568  1.00 12.52           O  
ANISOU  393  OD2 ASP A  71     1673   1021   2062   -374   -355     98       O  
ATOM    394  N   ASN A  72      19.572  15.195  13.934  1.00 10.46           N  
ANISOU  394  N   ASN A  72     1352    932   1691   -314   -204    293       N  
ATOM    395  CA  ASN A  72      18.608  15.344  15.023  1.00  9.77           C  
ANISOU  395  CA  ASN A  72     1229    896   1586   -366   -157    397       C  
ATOM    396  C   ASN A  72      19.266  16.143  16.144  1.00 11.83           C  
ANISOU  396  C   ASN A  72     1506   1224   1766   -307   -110    424       C  
ATOM    397  O   ASN A  72      20.161  15.640  16.829  1.00 12.86           O  
ANISOU  397  O   ASN A  72     1691   1307   1888   -277   -136    449       O  
ATOM    398  CB  ASN A  72      18.143  13.974  15.521  1.00 10.94           C  
ANISOU  398  CB  ASN A  72     1404    951   1801   -440   -191    481       C  
ATOM    399  CG  ASN A  72      17.018  14.069  16.550  1.00 19.06           C  
ANISOU  399  CG  ASN A  72     2385   2045   2812   -504   -126    594       C  
ATOM    400  OD1 ASN A  72      16.957  15.008  17.346  1.00 15.15           O  
ANISOU  400  OD1 ASN A  72     1869   1648   2238   -471    -55    625       O  
ATOM    401  ND2 ASN A  72      16.129  13.080  16.544  1.00 14.29           N  
ANISOU  401  ND2 ASN A  72     1766   1403   2259   -568   -141    626       N  
ATOM    402  N   ILE A  73      18.833  17.390  16.355  1.00 10.06           N  
ANISOU  402  N   ILE A  73     1238   1104   1481   -287    -49    419       N  
ATOM    403  CA  ILE A  73      19.526  18.203  17.357  1.00 11.43           C  
ANISOU  403  CA  ILE A  73     1440   1331   1572   -230    -17    427       C  
ATOM    404  C   ILE A  73      19.167  17.817  18.779  1.00 15.14           C  
ANISOU  404  C   ILE A  73     1939   1816   1995   -254     18    529       C  
ATOM    405  O   ILE A  73      19.764  18.351  19.721  1.00 11.54           O  
ANISOU  405  O   ILE A  73     1528   1398   1460   -210     31    538       O  
ATOM    406  CB  ILE A  73      19.276  19.716  17.199  1.00 12.53           C  
ANISOU  406  CB  ILE A  73     1542   1562   1656   -191     32    381       C  
ATOM    407  CG1 ILE A  73      17.780  20.024  17.068  1.00 14.41           C  
ANISOU  407  CG1 ILE A  73     1710   1858   1909   -230     84    414       C  
ATOM    408  CG2 ILE A  73      20.067  20.257  16.010  1.00 13.69           C  
ANISOU  408  CG2 ILE A  73     1686   1697   1820   -153     -2    287       C  
ATOM    409  CD1 ILE A  73      17.458  21.536  17.147  1.00 15.46           C  
ANISOU  409  CD1 ILE A  73     1812   2074   1987   -179    136    379       C  
ATOM    410  N   ASN A  74      18.225  16.900  18.976  1.00 12.64           N  
ANISOU  410  N   ASN A  74     1606   1473   1724   -329     30    608       N  
ATOM    411  CA  ASN A  74      17.801  16.552  20.325  1.00 14.31           C  
ANISOU  411  CA  ASN A  74     1846   1711   1881   -360     80    719       C  
ATOM    412  C   ASN A  74      18.314  15.197  20.771  1.00 16.01           C  
ANISOU  412  C   ASN A  74     2133   1822   2128   -384     19    774       C  
ATOM    413  O   ASN A  74      18.023  14.776  21.899  1.00 18.49           O  
ANISOU  413  O   ASN A  74     2485   2152   2390   -399     54    841       O  
ATOM    414  CB  ASN A  74      16.276  16.607  20.421  1.00 17.72           C  
ANISOU  414  CB  ASN A  74     2199   2206   2330   -412    156    752       C  
ATOM    415  CG  ASN A  74      15.754  18.029  20.338  1.00 22.96           C  
ANISOU  415  CG  ASN A  74     2801   2979   2945   -367    227    709       C  
ATOM    416  OD1 ASN A  74      16.184  18.900  21.091  1.00 22.75           O  
ANISOU  416  OD1 ASN A  74     2814   3010   2820   -306    267    697       O  
ATOM    417  ND2 ASN A  74      14.836  18.272  19.413  1.00 25.63           N  
ANISOU  417  ND2 ASN A  74     3049   3339   3353   -391    232    679       N  
ATOM    418  N   VAL A  75      19.081  14.512  19.925  1.00 17.15           N  
ANISOU  418  N   VAL A  75     2301   1860   2354   -377    -70    733       N  
ATOM    419  CA  VAL A  75      19.577  13.169  20.205  1.00 16.45           C  
ANISOU  419  CA  VAL A  75     2276   1661   2311   -383   -135    761       C  
ATOM    420  C   VAL A  75      21.041  13.118  19.806  1.00 17.68           C  
ANISOU  420  C   VAL A  75     2476   1748   2494   -307   -216    701       C  
ATOM    421  O   VAL A  75      21.402  13.558  18.711  1.00 13.48           O  
ANISOU  421  O   VAL A  75     1908   1220   1993   -269   -228    595       O  
ATOM    422  CB  VAL A  75      18.787  12.092  19.434  1.00 15.87           C  
ANISOU  422  CB  VAL A  75     2180   1511   2338   -452   -163    754       C  
ATOM    423  CG1 VAL A  75      19.420  10.735  19.627  1.00 18.65           C  
ANISOU  423  CG1 VAL A  75     2604   1741   2741   -443   -235    770       C  
ATOM    424  CG2 VAL A  75      17.320  12.074  19.860  1.00 20.31           C  
ANISOU  424  CG2 VAL A  75     2686   2142   2890   -526    -88    816       C  
ATOM    425  N   VAL A  76      21.885  12.577  20.678  1.00 12.71           N  
ANISOU  425  N   VAL A  76     1909   1081   1841   -265   -257    735       N  
ATOM    426  CA  VAL A  76      23.272  12.315  20.309  1.00 18.40           C  
ANISOU  426  CA  VAL A  76     2653   1730   2608   -185   -337    674       C  
ATOM    427  C   VAL A  76      23.277  11.066  19.430  1.00 13.14           C  
ANISOU  427  C   VAL A  76     1995    945   2050   -195   -384    633       C  
ATOM    428  O   VAL A  76      23.065   9.954  19.922  1.00 15.12           O  
ANISOU  428  O   VAL A  76     2286   1134   2325   -223   -405    687       O  
ATOM    429  CB  VAL A  76      24.160  12.139  21.546  1.00 19.12           C  
ANISOU  429  CB  VAL A  76     2797   1827   2642   -135   -373    721       C  
ATOM    430  CG1 VAL A  76      25.599  11.822  21.133  1.00 18.73           C  
ANISOU  430  CG1 VAL A  76     2745   1714   2659    -46   -453    653       C  
ATOM    431  CG2 VAL A  76      24.113  13.392  22.398  1.00 15.55           C  
ANISOU  431  CG2 VAL A  76     2348   1492   2067   -124   -330    745       C  
ATOM    432  N   GLU A  77      23.512  11.250  18.125  1.00 12.50           N  
ANISOU  432  N   GLU A  77     1886    835   2030   -170   -398    533       N  
ATOM    433  CA  GLU A  77      23.399  10.182  17.133  1.00 18.07           C  
ANISOU  433  CA  GLU A  77     2605   1440   2820   -178   -435    471       C  
ATOM    434  C   GLU A  77      24.736   9.651  16.641  1.00 16.81           C  
ANISOU  434  C   GLU A  77     2464   1209   2713    -79   -483    388       C  
ATOM    435  O   GLU A  77      24.770   8.582  16.013  1.00 14.22           O  
ANISOU  435  O   GLU A  77     2165    791   2446    -73   -516    343       O  
ATOM    436  CB  GLU A  77      22.631  10.670  15.894  1.00 19.23           C  
ANISOU  436  CB  GLU A  77     2713   1608   2985   -220   -412    400       C  
ATOM    437  CG  GLU A  77      21.244  11.212  16.121  1.00 18.82           C  
ANISOU  437  CG  GLU A  77     2616   1637   2899   -314   -360    463       C  
ATOM    438  CD  GLU A  77      20.593  11.603  14.806  1.00 18.12           C  
ANISOU  438  CD  GLU A  77     2487   1568   2830   -345   -356    380       C  
ATOM    439  OE1 GLU A  77      20.911  12.686  14.267  1.00 18.21           O  
ANISOU  439  OE1 GLU A  77     2461   1671   2786   -294   -318    307       O  
ATOM    440  OE2 GLU A  77      19.785  10.810  14.300  1.00 18.73           O  
ANISOU  440  OE2 GLU A  77     2566   1601   2952   -404   -383    373       O  
ATOM    441  N   GLY A  78      25.816  10.360  16.888  1.00 14.63           N  
ANISOU  441  N   GLY A  78     2166    978   2417      0   -486    365       N  
ATOM    442  CA  GLY A  78      27.085  10.105  16.244  1.00 14.00           C  
ANISOU  442  CA  GLY A  78     2070    863   2388    101   -509    272       C  
ATOM    443  C   GLY A  78      27.404  11.228  15.278  1.00 17.04           C  
ANISOU  443  C   GLY A  78     2401   1310   2764    137   -468    180       C  
ATOM    444  O   GLY A  78      26.507  11.855  14.698  1.00 14.92           O  
ANISOU  444  O   GLY A  78     2114   1107   2449     78   -418    155       O  
ATOM    445  N   ASN A  79      28.696  11.507  15.121  1.00 16.06           N  
ANISOU  445  N   ASN A  79     2232   1212   2659    229   -468    124       N  
ATOM    446  CA  ASN A  79      29.248  12.513  14.208  1.00 14.62           C  
ANISOU  446  CA  ASN A  79     1982   1118   2454    267   -408     31       C  
ATOM    447  C   ASN A  79      29.080  13.948  14.705  1.00 14.38           C  
ANISOU  447  C   ASN A  79     1908   1219   2336    229   -367     63       C  
ATOM    448  O   ASN A  79      29.510  14.870  14.001  1.00 13.01           O  
ANISOU  448  O   ASN A  79     1681   1122   2139    248   -316      0       O  
ATOM    449  CB  ASN A  79      28.649  12.418  12.793  1.00 21.89           C  
ANISOU  449  CB  ASN A  79     2917   2031   3369    246   -364    -58       C  
ATOM    450  CG  ASN A  79      28.654  10.999  12.265  1.00 28.23           C  
ANISOU  450  CG  ASN A  79     3779   2708   4238    270   -402    -99       C  
ATOM    451  OD1 ASN A  79      29.701  10.347  12.225  1.00 29.77           O  
ANISOU  451  OD1 ASN A  79     3964   2875   4474    347   -409   -129       O  
ATOM    452  ND2 ASN A  79      27.481  10.503  11.871  1.00 30.50           N  
ANISOU  452  ND2 ASN A  79     4120   2949   4521    193   -417    -96       N  
ATOM    453  N   GLU A  80      28.496  14.179  15.878  1.00 14.69           N  
ANISOU  453  N   GLU A  80     1975   1283   2323    180   -384    156       N  
ATOM    454  CA  GLU A  80      28.446  15.535  16.411  1.00  9.35           C  
ANISOU  454  CA  GLU A  80     1269    719   1564    159   -352    173       C  
ATOM    455  C   GLU A  80      29.822  15.989  16.890  1.00 11.07           C  
ANISOU  455  C   GLU A  80     1446    965   1797    221   -389    163       C  
ATOM    456  O   GLU A  80      30.637  15.197  17.374  1.00 11.34           O  
ANISOU  456  O   GLU A  80     1486    935   1888    273   -456    188       O  
ATOM    457  CB  GLU A  80      27.467  15.632  17.586  1.00 11.32           C  
ANISOU  457  CB  GLU A  80     1567    992   1744     99   -352    270       C  
ATOM    458  CG  GLU A  80      26.011  15.461  17.213  1.00 13.46           C  
ANISOU  458  CG  GLU A  80     1851   1264   2000     25   -306    290       C  
ATOM    459  CD  GLU A  80      25.521  14.046  17.443  1.00 13.83           C  
ANISOU  459  CD  GLU A  80     1949   1205   2102     -9   -346    352       C  
ATOM    460  OE1 GLU A  80      26.357  13.141  17.643  1.00 13.01           O  
ANISOU  460  OE1 GLU A  80     1875   1012   2057     37   -409    361       O  
ATOM    461  OE2 GLU A  80      24.296  13.829  17.411  1.00 13.36           O  
ANISOU  461  OE2 GLU A  80     1896   1146   2035    -83   -318    394       O  
ATOM    462  N   GLN A  81      30.069  17.291  16.766  1.00  9.70           N  
ANISOU  462  N   GLN A  81     1228    881   1578    214   -354    131       N  
ATOM    463  CA  GLN A  81      31.188  17.946  17.427  1.00  9.67           C  
ANISOU  463  CA  GLN A  81     1185    915   1575    247   -399    135       C  
ATOM    464  C   GLN A  81      30.642  19.207  18.075  1.00  8.53           C  
ANISOU  464  C   GLN A  81     1062    848   1332    200   -379    155       C  
ATOM    465  O   GLN A  81      30.078  20.059  17.380  1.00  9.29           O  
ANISOU  465  O   GLN A  81     1143    992   1396    169   -314    118       O  
ATOM    466  CB  GLN A  81      32.314  18.292  16.450  1.00 11.04           C  
ANISOU  466  CB  GLN A  81     1267   1110   1817    292   -376     61       C  
ATOM    467  CG  GLN A  81      33.010  17.093  15.820  1.00 11.99           C  
ANISOU  467  CG  GLN A  81     1360   1157   2038    360   -388     26       C  
ATOM    468  CD  GLN A  81      34.010  17.505  14.751  1.00 11.46           C  
ANISOU  468  CD  GLN A  81     1197   1130   2026    402   -335    -50       C  
ATOM    469  OE1 GLN A  81      34.850  18.374  14.976  1.00 12.85           O  
ANISOU  469  OE1 GLN A  81     1301   1366   2215    404   -344    -50       O  
ATOM    470  NE2 GLN A  81      33.936  16.864  13.587  1.00 12.57           N  
ANISOU  470  NE2 GLN A  81     1339   1239   2198    434   -279   -113       N  
ATOM    471  N   PHE A  82      30.783  19.311  19.397  1.00  9.54           N  
ANISOU  471  N   PHE A  82     1235    983   1407    198   -439    212       N  
ATOM    472  CA  PHE A  82      30.363  20.493  20.147  1.00  8.51           C  
ANISOU  472  CA  PHE A  82     1139    919   1175    167   -428    222       C  
ATOM    473  C   PHE A  82      31.624  21.279  20.484  1.00 12.62           C  
ANISOU  473  C   PHE A  82     1620   1465   1712    188   -494    194       C  
ATOM    474  O   PHE A  82      32.510  20.754  21.167  1.00 10.86           O  
ANISOU  474  O   PHE A  82     1395   1213   1518    220   -585    224       O  
ATOM    475  CB  PHE A  82      29.637  20.133  21.449  1.00  9.04           C  
ANISOU  475  CB  PHE A  82     1299    985   1149    148   -446    301       C  
ATOM    476  CG  PHE A  82      28.324  19.410  21.277  1.00 13.18           C  
ANISOU  476  CG  PHE A  82     1856   1492   1661    111   -381    344       C  
ATOM    477  CD1 PHE A  82      27.773  19.173  20.025  1.00 11.50           C  
ANISOU  477  CD1 PHE A  82     1598   1262   1509     95   -324    305       C  
ATOM    478  CD2 PHE A  82      27.640  18.957  22.401  1.00 10.52           C  
ANISOU  478  CD2 PHE A  82     1597   1156   1246     87   -381    430       C  
ATOM    479  CE1 PHE A  82      26.568  18.498  19.904  1.00 12.38           C  
ANISOU  479  CE1 PHE A  82     1731   1354   1619     51   -280    348       C  
ATOM    480  CE2 PHE A  82      26.437  18.283  22.285  1.00 12.55           C  
ANISOU  480  CE2 PHE A  82     1868   1396   1502     42   -321    481       C  
ATOM    481  CZ  PHE A  82      25.902  18.049  21.040  1.00 11.59           C  
ANISOU  481  CZ  PHE A  82     1692   1254   1458     21   -277    439       C  
ATOM    482  N   ILE A  83      31.710  22.527  20.017  1.00 10.33           N  
ANISOU  482  N   ILE A  83     1295   1221   1409    167   -459    143       N  
ATOM    483  CA  ILE A  83      32.902  23.349  20.224  1.00 11.25           C  
ANISOU  483  CA  ILE A  83     1362   1357   1556    170   -523    115       C  
ATOM    484  C   ILE A  83      32.460  24.744  20.642  1.00  8.46           C  
ANISOU  484  C   ILE A  83     1056   1043   1117    134   -512     94       C  
ATOM    485  O   ILE A  83      31.655  25.372  19.946  1.00  9.96           O  
ANISOU  485  O   ILE A  83     1249   1251   1283    113   -430     68       O  
ATOM    486  CB  ILE A  83      33.772  23.430  18.954  1.00 12.93           C  
ANISOU  486  CB  ILE A  83     1461   1572   1878    182   -490     68       C  
ATOM    487  CG1 ILE A  83      34.128  22.033  18.436  1.00 12.85           C  
ANISOU  487  CG1 ILE A  83     1413   1517   1953    232   -487     73       C  
ATOM    488  CG2 ILE A  83      35.045  24.248  19.218  1.00 13.95           C  
ANISOU  488  CG2 ILE A  83     1521   1722   2057    174   -560     52       C  
ATOM    489  CD1 ILE A  83      34.882  22.055  17.088  1.00 11.19           C  
ANISOU  489  CD1 ILE A  83     1097   1318   1835    253   -426     19       C  
ATOM    490  N   SER A  84      32.996  25.234  21.761  1.00 10.70           N  
ANISOU  490  N   SER A  84     1379   1332   1353    131   -603    101       N  
ATOM    491  CA  SER A  84      32.648  26.572  22.228  1.00 11.95           C  
ANISOU  491  CA  SER A  84     1597   1514   1429    104   -604     68       C  
ATOM    492  C   SER A  84      33.161  27.641  21.267  1.00 12.82           C  
ANISOU  492  C   SER A  84     1632   1629   1610     74   -584     19       C  
ATOM    493  O   SER A  84      34.219  27.502  20.650  1.00 11.87           O  
ANISOU  493  O   SER A  84     1411   1504   1595     70   -608     12       O  
ATOM    494  CB  SER A  84      33.235  26.834  23.620  1.00 14.84           C  
ANISOU  494  CB  SER A  84     2031   1879   1729    105   -716     77       C  
ATOM    495  OG  SER A  84      32.737  25.905  24.575  1.00 16.06           O  
ANISOU  495  OG  SER A  84     2264   2033   1804    126   -716    131       O  
ATOM    496  N   ALA A  85      32.408  28.731  21.162  1.00  8.59           N  
ANISOU  496  N   ALA A  85     1145   1101   1016     54   -536    -12       N  
ATOM    497  CA  ALA A  85      32.904  29.903  20.458  1.00 11.05           C  
ANISOU  497  CA  ALA A  85     1410   1407   1382     16   -534    -49       C  
ATOM    498  C   ALA A  85      33.965  30.586  21.309  1.00 17.45           C  
ANISOU  498  C   ALA A  85     2228   2201   2202     -9   -656    -67       C  
ATOM    499  O   ALA A  85      33.727  30.884  22.481  1.00 21.73           O  
ANISOU  499  O   ALA A  85     2870   2737   2649     -1   -713    -77       O  
ATOM    500  CB  ALA A  85      31.757  30.873  20.167  1.00 13.46           C  
ANISOU  500  CB  ALA A  85     1777   1713   1626     10   -462    -74       C  
ATOM    501  N   SER A  86      35.147  30.821  20.733  1.00 13.49           N  
ANISOU  501  N   SER A  86     1618   1694   1813    -42   -693    -70       N  
ATOM    502  CA  SER A  86      36.161  31.599  21.442  1.00 14.06           C  
ANISOU  502  CA  SER A  86     1689   1749   1906    -78   -774    -83       C  
ATOM    503  C   SER A  86      36.124  33.079  21.078  1.00 17.02           C  
ANISOU  503  C   SER A  86     2081   2096   2290   -132   -767   -115       C  
ATOM    504  O   SER A  86      36.548  33.920  21.880  1.00 16.07           O  
ANISOU  504  O   SER A  86     2010   1946   2147   -157   -832   -136       O  
ATOM    505  CB  SER A  86      37.563  31.040  21.167  1.00 14.90           C  
ANISOU  505  CB  SER A  86     1665   1866   2130    -83   -801    -59       C  
ATOM    506  OG  SER A  86      37.869  31.095  19.779  1.00 18.34           O  
ANISOU  506  OG  SER A  86     1989   2319   2661   -102   -724    -56       O  
ATOM    507  N   LYS A  87      35.653  33.414  19.883  1.00 13.43           N  
ANISOU  507  N   LYS A  87     1590   1643   1870   -151   -695   -118       N  
ATOM    508  CA  LYS A  87      35.436  34.794  19.472  1.00 15.76           C  
ANISOU  508  CA  LYS A  87     1919   1900   2168   -200   -682   -141       C  
ATOM    509  C   LYS A  87      34.109  34.863  18.735  1.00 15.00           C  
ANISOU  509  C   LYS A  87     1872   1810   2017   -169   -568   -141       C  
ATOM    510  O   LYS A  87      33.805  33.989  17.921  1.00 11.69           O  
ANISOU  510  O   LYS A  87     1400   1428   1612   -143   -484   -116       O  
ATOM    511  CB  LYS A  87      36.548  35.316  18.547  1.00 16.89           C  
ANISOU  511  CB  LYS A  87     1946   2042   2430   -265   -666   -118       C  
ATOM    512  CG  LYS A  87      37.971  35.176  19.084  1.00 20.40           C  
ANISOU  512  CG  LYS A  87     2315   2495   2940   -284   -731   -104       C  
ATOM    513  CD  LYS A  87      38.985  35.541  18.006  1.00 21.15           C  
ANISOU  513  CD  LYS A  87     2282   2607   3148   -342   -684    -75       C  
ATOM    514  CE  LYS A  87      40.414  35.403  18.511  1.00 28.90           C  
ANISOU  514  CE  LYS A  87     3177   3602   4201   -360   -750    -62       C  
ATOM    515  NZ  LYS A  87      40.698  36.417  19.560  1.00 39.98           N  
ANISOU  515  NZ  LYS A  87     4656   4953   5581   -397   -855    -84       N  
ATOM    516  N   SER A  88      33.323  35.897  19.017  1.00 11.01           N  
ANISOU  516  N   SER A  88     1467   1265   1449   -166   -568   -171       N  
ATOM    517  CA  SER A  88      32.066  36.137  18.304  1.00 13.86           C  
ANISOU  517  CA  SER A  88     1867   1629   1771   -134   -469   -168       C  
ATOM    518  C   SER A  88      32.105  37.588  17.844  1.00 16.57           C  
ANISOU  518  C   SER A  88     2241   1910   2145   -177   -483   -181       C  
ATOM    519  O   SER A  88      31.939  38.507  18.653  1.00 18.17           O  
ANISOU  519  O   SER A  88     2536   2057   2309   -174   -544   -224       O  
ATOM    520  CB  SER A  88      30.854  35.857  19.189  1.00 17.33           C  
ANISOU  520  CB  SER A  88     2400   2083   2102    -66   -444   -188       C  
ATOM    521  OG  SER A  88      30.846  34.510  19.610  1.00 20.17           O  
ANISOU  521  OG  SER A  88     2737   2490   2438    -37   -435   -163       O  
ATOM    522  N   ILE A  89      32.338  37.789  16.556  1.00  9.36           N  
ANISOU  522  N   ILE A  89     1260   1000   1296   -217   -429   -144       N  
ATOM    523  CA  ILE A  89      32.715  39.089  16.017  1.00 12.33           C  
ANISOU  523  CA  ILE A  89     1646   1312   1725   -281   -451   -135       C  
ATOM    524  C   ILE A  89      31.566  39.592  15.151  1.00 11.79           C  
ANISOU  524  C   ILE A  89     1627   1229   1626   -253   -379   -120       C  
ATOM    525  O   ILE A  89      31.391  39.157  14.006  1.00 11.81           O  
ANISOU  525  O   ILE A  89     1576   1273   1639   -256   -303    -79       O  
ATOM    526  CB  ILE A  89      34.027  39.014  15.229  1.00 11.05           C  
ANISOU  526  CB  ILE A  89     1366   1170   1663   -361   -447    -91       C  
ATOM    527  CG1 ILE A  89      35.123  38.388  16.094  1.00 14.91           C  
ANISOU  527  CG1 ILE A  89     1788   1682   2193   -376   -526   -103       C  
ATOM    528  CG2 ILE A  89      34.441  40.413  14.729  1.00 12.78           C  
ANISOU  528  CG2 ILE A  89     1599   1315   1941   -444   -474    -69       C  
ATOM    529  CD1 ILE A  89      36.481  38.321  15.410  1.00 17.14           C  
ANISOU  529  CD1 ILE A  89     1932   1993   2586   -445   -515    -61       C  
ATOM    530  N   VAL A  90      30.797  40.538  15.690  1.00 11.21           N  
ANISOU  530  N   VAL A  90     1656   1090   1512   -220   -410   -157       N  
ATOM    531  CA  VAL A  90      29.737  41.208  14.949  1.00  9.91           C  
ANISOU  531  CA  VAL A  90     1539    895   1333   -187   -363   -142       C  
ATOM    532  C   VAL A  90      30.358  42.261  14.040  1.00 14.03           C  
ANISOU  532  C   VAL A  90     2057   1351   1924   -268   -382    -99       C  
ATOM    533  O   VAL A  90      31.355  42.894  14.401  1.00  9.98           O  
ANISOU  533  O   VAL A  90     1546    783   1465   -338   -453   -105       O  
ATOM    534  CB  VAL A  90      28.732  41.829  15.939  1.00 13.17           C  
ANISOU  534  CB  VAL A  90     2059   1259   1684   -109   -386   -203       C  
ATOM    535  CG1 VAL A  90      27.777  42.791  15.243  1.00 12.76           C  
ANISOU  535  CG1 VAL A  90     2058   1150   1641    -74   -363   -190       C  
ATOM    536  CG2 VAL A  90      27.948  40.725  16.641  1.00 11.46           C  
ANISOU  536  CG2 VAL A  90     1837   1122   1394    -34   -339   -223       C  
ATOM    537  N   HIS A  91      29.795  42.440  12.845  1.00  9.87           N  
ANISOU  537  N   HIS A  91     1523    830   1397   -265   -323    -49       N  
ATOM    538  CA  HIS A  91      30.270  43.500  11.971  1.00  9.61           C  
ANISOU  538  CA  HIS A  91     1504    730   1418   -341   -336      5       C  
ATOM    539  C   HIS A  91      30.222  44.842  12.707  1.00 10.55           C  
ANISOU  539  C   HIS A  91     1724    722   1564   -348   -424    -31       C  
ATOM    540  O   HIS A  91      29.184  45.186  13.288  1.00 10.54           O  
ANISOU  540  O   HIS A  91     1804    682   1519   -260   -438    -81       O  
ATOM    541  CB  HIS A  91      29.434  43.580  10.698  1.00 11.99           C  
ANISOU  541  CB  HIS A  91     1815   1047   1692   -319   -276     62       C  
ATOM    542  CG  HIS A  91      30.104  44.339   9.602  1.00 12.44           C  
ANISOU  542  CG  HIS A  91     1866   1067   1792   -412   -266    141       C  
ATOM    543  ND1 HIS A  91      30.205  45.715   9.601  1.00 14.53           N  
ANISOU  543  ND1 HIS A  91     2207   1211   2103   -454   -327    163       N  
ATOM    544  CD2 HIS A  91      30.737  43.914   8.485  1.00 11.25           C  
ANISOU  544  CD2 HIS A  91     1649    983   1644   -472   -199    205       C  
ATOM    545  CE1 HIS A  91      30.860  46.105   8.522  1.00 17.35           C  
ANISOU  545  CE1 HIS A  91     2540   1563   2489   -545   -296    250       C  
ATOM    546  NE2 HIS A  91      31.199  45.031   7.830  1.00 14.36           N  
ANISOU  546  NE2 HIS A  91     2074   1303   2078   -556   -213    275       N  
ATOM    547  N   PRO A  92      31.318  45.604  12.720  1.00 11.51           N  
ANISOU  547  N   PRO A  92     1838    780   1756   -446   -480    -11       N  
ATOM    548  CA  PRO A  92      31.329  46.867  13.475  1.00 12.58           C  
ANISOU  548  CA  PRO A  92     2053    824   1901   -432   -548    -52       C  
ATOM    549  C   PRO A  92      30.256  47.842  13.044  1.00 20.24           C  
ANISOU  549  C   PRO A  92     3116   1716   2859   -376   -545    -43       C  
ATOM    550  O   PRO A  92      29.879  48.704  13.845  1.00 13.65           O  
ANISOU  550  O   PRO A  92     2360    813   2012   -325   -592   -100       O  
ATOM    551  CB  PRO A  92      32.734  47.430  13.207  1.00 13.61           C  
ANISOU  551  CB  PRO A  92     2120    943   2109   -544   -573     -6       C  
ATOM    552  CG  PRO A  92      33.560  46.228  12.865  1.00 18.64           C  
ANISOU  552  CG  PRO A  92     2631   1684   2766   -590   -527     26       C  
ATOM    553  CD  PRO A  92      32.628  45.290  12.132  1.00 11.81           C  
ANISOU  553  CD  PRO A  92     1761    874   1854   -544   -454     47       C  
ATOM    554  N   SER A  93      29.741  47.729  11.817  1.00 12.51           N  
ANISOU  554  N   SER A  93     2128    747   1880   -379   -492     28       N  
ATOM    555  CA  SER A  93      28.713  48.636  11.324  1.00 13.50           C  
ANISOU  555  CA  SER A  93     2329    801   1997   -320   -495     47       C  
ATOM    556  C   SER A  93      27.325  47.995  11.301  1.00 14.01           C  
ANISOU  556  C   SER A  93     2418    897   2008   -204   -460     23       C  
ATOM    557  O   SER A  93      26.412  48.526  10.656  1.00 13.22           O  
ANISOU  557  O   SER A  93     2355    762   1904   -150   -454     56       O  
ATOM    558  CB  SER A  93      29.097  49.155   9.939  1.00 13.48           C  
ANISOU  558  CB  SER A  93     2309    786   2026   -399   -469    154       C  
ATOM    559  OG  SER A  93      30.261  49.969  10.037  1.00 19.92           O  
ANISOU  559  OG  SER A  93     3110   1558   2901   -493   -503    173       O  
ATOM    560  N   TYR A  94      27.148  46.879  12.006  1.00 11.46           N  
ANISOU  560  N   TYR A  94     2051    665   1637   -158   -428    -31       N  
ATOM    561  CA  TYR A  94      25.825  46.283  12.162  1.00 11.31           C  
ANISOU  561  CA  TYR A  94     2022    712   1563    -41   -378    -59       C  
ATOM    562  C   TYR A  94      24.871  47.281  12.801  1.00 14.37           C  
ANISOU  562  C   TYR A  94     2504   1003   1952     59   -412   -115       C  
ATOM    563  O   TYR A  94      25.181  47.887  13.829  1.00 14.57           O  
ANISOU  563  O   TYR A  94     2579    981   1975     67   -451   -180       O  
ATOM    564  CB  TYR A  94      25.909  45.018  13.020  1.00  9.74           C  
ANISOU  564  CB  TYR A  94     1765    620   1315    -17   -341   -107       C  
ATOM    565  CG  TYR A  94      24.564  44.488  13.516  1.00  9.36           C  
ANISOU  565  CG  TYR A  94     1711    629   1214     98   -293   -144       C  
ATOM    566  CD1 TYR A  94      23.564  44.104  12.615  1.00  9.67           C  
ANISOU  566  CD1 TYR A  94     1705    721   1249    139   -247    -99       C  
ATOM    567  CD2 TYR A  94      24.296  44.372  14.878  1.00 15.15           C  
ANISOU  567  CD2 TYR A  94     2484   1369   1903    160   -293   -221       C  
ATOM    568  CE1 TYR A  94      22.341  43.609  13.063  1.00 15.05           C  
ANISOU  568  CE1 TYR A  94     2361   1459   1899    234   -202   -125       C  
ATOM    569  CE2 TYR A  94      23.074  43.871  15.339  1.00 14.77           C  
ANISOU  569  CE2 TYR A  94     2419   1384   1809    258   -233   -245       C  
ATOM    570  CZ  TYR A  94      22.101  43.491  14.419  1.00 14.13           C  
ANISOU  570  CZ  TYR A  94     2273   1353   1742    292   -187   -195       C  
ATOM    571  OH  TYR A  94      20.879  43.002  14.847  1.00 12.04           O  
ANISOU  571  OH  TYR A  94     1972   1154   1449    380   -127   -210       O  
ATOM    572  N   ASN A  95      23.719  47.468  12.179  1.00 11.36           N  
ANISOU  572  N   ASN A  95     2122    622   1571    136   -389    -87       N  
ATOM    573  CA  ASN A  95      22.691  48.371  12.688  1.00 14.91           C  
ANISOU  573  CA  ASN A  95     2624   1015   2026    246   -399   -135       C  
ATOM    574  C   ASN A  95      21.526  47.493  13.114  1.00 15.78           C  
ANISOU  574  C   ASN A  95     2687   1215   2095    357   -335   -170       C  
ATOM    575  O   ASN A  95      20.890  46.851  12.270  1.00 13.81           O  
ANISOU  575  O   ASN A  95     2365   1038   1843    371   -302   -114       O  
ATOM    576  CB  ASN A  95      22.274  49.391  11.627  1.00 18.74           C  
ANISOU  576  CB  ASN A  95     3132   1431   2559    249   -428    -67       C  
ATOM    577  CG  ASN A  95      21.246  50.395  12.147  1.00 25.58           C  
ANISOU  577  CG  ASN A  95     4033   2246   3441    359   -434   -116       C  
ATOM    578  OD1 ASN A  95      20.253  50.021  12.773  1.00 22.53           O  
ANISOU  578  OD1 ASN A  95     3616   1914   3029    463   -387   -167       O  
ATOM    579  ND2 ASN A  95      21.483  51.678  11.882  1.00 29.71           N  
ANISOU  579  ND2 ASN A  95     4616   2664   4009    335   -485    -97       N  
ATOM    580  N   SER A  96      21.254  47.449  14.418  1.00 13.22           N  
ANISOU  580  N   SER A  96     2376    919   1727    416   -308   -252       N  
ATOM    581  CA  SER A  96      20.245  46.523  14.921  1.00 13.85           C  
ANISOU  581  CA  SER A  96     2396   1103   1763    504   -232   -277       C  
ATOM    582  C   SER A  96      18.826  46.925  14.547  1.00 14.22           C  
ANISOU  582  C   SER A  96     2400   1160   1842    603   -201   -261       C  
ATOM    583  O   SER A  96      17.912  46.111  14.705  1.00 24.21           O  
ANISOU  583  O   SER A  96     3588   2522   3090    662   -136   -259       O  
ATOM    584  CB  SER A  96      20.341  46.398  16.446  1.00 14.10           C  
ANISOU  584  CB  SER A  96     2458   1173   1729    530   -204   -355       C  
ATOM    585  OG  SER A  96      20.153  47.658  17.057  1.00 20.43           O  
ANISOU  585  OG  SER A  96     3326   1899   2537    570   -228   -404       O  
ATOM    586  N   ASN A  97      18.613  48.149  14.079  1.00 16.07           N  
ANISOU  586  N   ASN A  97     2675   1302   2129    619   -247   -246       N  
ATOM    587  CA  ASN A  97      17.265  48.559  13.706  1.00 19.56           C  
ANISOU  587  CA  ASN A  97     3069   1751   2613    715   -226   -228       C  
ATOM    588  C   ASN A  97      16.977  48.347  12.224  1.00 19.05           C  
ANISOU  588  C   ASN A  97     2957   1693   2588    692   -260   -133       C  
ATOM    589  O   ASN A  97      15.894  47.868  11.879  1.00 21.37           O  
ANISOU  589  O   ASN A  97     3164   2057   2900    753   -231   -107       O  
ATOM    590  CB  ASN A  97      17.035  50.018  14.095  1.00 19.73           C  
ANISOU  590  CB  ASN A  97     3159   1668   2669    763   -256   -268       C  
ATOM    591  CG  ASN A  97      17.090  50.226  15.608  1.00 37.58           C  
ANISOU  591  CG  ASN A  97     5466   3935   4879    802   -219   -365       C  
ATOM    592  OD1 ASN A  97      16.253  49.704  16.349  1.00 40.88           O  
ANISOU  592  OD1 ASN A  97     5831   4438   5265    874   -142   -401       O  
ATOM    593  ND2 ASN A  97      18.089  50.968  16.070  1.00 42.31           N  
ANISOU  593  ND2 ASN A  97     6160   4448   5467    748   -275   -402       N  
ATOM    594  N   THR A  98      17.919  48.685  11.338  1.00 15.79           N  
ANISOU  594  N   THR A  98     2597   1215   2187    599   -320    -75       N  
ATOM    595  CA  THR A  98      17.754  48.405   9.912  1.00 15.12           C  
ANISOU  595  CA  THR A  98     2480   1148   2115    562   -351     22       C  
ATOM    596  C   THR A  98      18.179  46.998   9.522  1.00 15.39           C  
ANISOU  596  C   THR A  98     2460   1285   2104    496   -322     52       C  
ATOM    597  O   THR A  98      17.796  46.536   8.442  1.00 15.58           O  
ANISOU  597  O   THR A  98     2436   1365   2120    474   -333    119       O  
ATOM    598  CB  THR A  98      18.571  49.382   9.065  1.00 16.36           C  
ANISOU  598  CB  THR A  98     2713   1210   2294    475   -410     84       C  
ATOM    599  OG1 THR A  98      19.964  49.195   9.352  1.00 19.08           O  
ANISOU  599  OG1 THR A  98     3097   1533   2618    369   -413     74       O  
ATOM    600  CG2 THR A  98      18.171  50.826   9.358  1.00 19.97           C  
ANISOU  600  CG2 THR A  98     3224   1565   2800    531   -442     60       C  
ATOM    601  N   LEU A  99      18.967  46.327  10.367  1.00 11.68           N  
ANISOU  601  N   LEU A  99     1980    862   1596    446   -281      1       N  
ATOM    602  CA  LEU A  99      19.609  45.040  10.092  1.00 16.82           C  
ANISOU  602  CA  LEU A  99     2567   1619   2204    357   -242     22       C  
ATOM    603  C   LEU A  99      20.628  45.136   8.959  1.00 12.02           C  
ANISOU  603  C   LEU A  99     1980    994   1592    246   -267     91       C  
ATOM    604  O   LEU A  99      21.015  44.122   8.376  1.00 11.80           O  
ANISOU  604  O   LEU A  99     1899   1052   1531    184   -236    118       O  
ATOM    605  CB  LEU A  99      18.576  43.938   9.812  1.00 14.87           C  
ANISOU  605  CB  LEU A  99     2222   1484   1942    394   -203     37       C  
ATOM    606  CG  LEU A  99      17.648  43.702  11.014  1.00 16.22           C  
ANISOU  606  CG  LEU A  99     2356   1694   2114    492   -156    -24       C  
ATOM    607  CD1 LEU A  99      16.631  42.601  10.736  1.00 18.09           C  
ANISOU  607  CD1 LEU A  99     2484   2037   2351    512   -120      0       C  
ATOM    608  CD2 LEU A  99      18.467  43.366  12.284  1.00 15.43           C  
ANISOU  608  CD2 LEU A  99     2287   1604   1973    469   -122    -88       C  
ATOM    609  N   ASN A 100      21.098  46.341   8.649  1.00 15.52           N  
ANISOU  609  N   ASN A 100     2503   1324   2068    217   -318    120       N  
ATOM    610  CA  ASN A 100      22.203  46.477   7.708  1.00 13.73           C  
ANISOU  610  CA  ASN A 100     2294   1084   1837    100   -326    189       C  
ATOM    611  C   ASN A 100      23.472  45.878   8.311  1.00 12.98           C  
ANISOU  611  C   ASN A 100     2168   1028   1735     19   -296    155       C  
ATOM    612  O   ASN A 100      23.742  46.045   9.502  1.00 13.70           O  
ANISOU  612  O   ASN A 100     2278   1087   1841     37   -309     85       O  
ATOM    613  CB  ASN A 100      22.422  47.951   7.356  1.00 11.90           C  
ANISOU  613  CB  ASN A 100     2159    710   1652     80   -390    235       C  
ATOM    614  CG  ASN A 100      23.224  48.131   6.080  1.00 17.78           C  
ANISOU  614  CG  ASN A 100     2920   1453   2383    -32   -388    337       C  
ATOM    615  OD1 ASN A 100      23.171  47.289   5.182  1.00 14.82           O  
ANISOU  615  OD1 ASN A 100     2499   1180   1953    -59   -348    379       O  
ATOM    616  ND2 ASN A 100      23.972  49.230   5.993  1.00 16.06           N  
ANISOU  616  ND2 ASN A 100     2744   1153   2205    -97   -413    362       N  
ATOM    617  N   ASN A 101      24.240  45.161   7.486  1.00  9.68           N  
ANISOU  617  N   ASN A 101     1702    683   1291    -65   -257    202       N  
ATOM    618  CA  ASN A 101      25.481  44.505   7.921  1.00 11.35           C  
ANISOU  618  CA  ASN A 101     1864    941   1508   -137   -228    178       C  
ATOM    619  C   ASN A 101      25.202  43.435   8.973  1.00 11.40           C  
ANISOU  619  C   ASN A 101     1821   1019   1493    -82   -205    105       C  
ATOM    620  O   ASN A 101      25.928  43.297   9.960  1.00 10.98           O  
ANISOU  620  O   ASN A 101     1760    959   1454   -101   -217     58       O  
ATOM    621  CB  ASN A 101      26.509  45.521   8.435  1.00 12.44           C  
ANISOU  621  CB  ASN A 101     2044    980   1703   -205   -275    176       C  
ATOM    622  CG  ASN A 101      26.819  46.601   7.413  1.00 16.84           C  
ANISOU  622  CG  ASN A 101     2653   1457   2287   -273   -297    263       C  
ATOM    623  OD1 ASN A 101      27.259  46.314   6.299  1.00 17.21           O  
ANISOU  623  OD1 ASN A 101     2670   1558   2310   -336   -251    335       O  
ATOM    624  ND2 ASN A 101      26.573  47.848   7.781  1.00 13.06           N  
ANISOU  624  ND2 ASN A 101     2261    846   1853   -257   -366    258       N  
ATOM    625  N   ASP A 102      24.150  42.650   8.745  1.00 11.20           N  
ANISOU  625  N   ASP A 102     1763   1060   1432    -19   -176    100       N  
ATOM    626  CA  ASP A 102      23.750  41.580   9.664  1.00  9.73           C  
ANISOU  626  CA  ASP A 102     1531    942   1225     28   -148     46       C  
ATOM    627  C   ASP A 102      24.611  40.338   9.417  1.00  8.02           C  
ANISOU  627  C   ASP A 102     1251    803    994    -27   -111     50       C  
ATOM    628  O   ASP A 102      24.183  39.338   8.832  1.00  9.81           O  
ANISOU  628  O   ASP A 102     1436   1096   1195    -19    -80     61       O  
ATOM    629  CB  ASP A 102      22.270  41.266   9.490  1.00  8.62           C  
ANISOU  629  CB  ASP A 102     1369    838   1070    106   -136     48       C  
ATOM    630  CG  ASP A 102      21.734  40.357  10.584  1.00  8.94           C  
ANISOU  630  CG  ASP A 102     1370    935   1092    155   -103      1       C  
ATOM    631  OD1 ASP A 102      22.431  40.189  11.601  1.00 10.18           O  
ANISOU  631  OD1 ASP A 102     1540   1089   1241    143   -101    -38       O  
ATOM    632  OD2 ASP A 102      20.616  39.817  10.423  1.00 11.50           O  
ANISOU  632  OD2 ASP A 102     1650   1308   1412    200    -84      9       O  
ATOM    633  N   ILE A 103      25.863  40.418   9.861  1.00  9.05           N  
ANISOU  633  N   ILE A 103     1374    917   1148    -82   -121     39       N  
ATOM    634  CA  ILE A 103      26.799  39.310   9.703  1.00  6.43           C  
ANISOU  634  CA  ILE A 103      976    650    818   -124    -89     39       C  
ATOM    635  C   ILE A 103      27.686  39.222  10.938  1.00  6.71           C  
ANISOU  635  C   ILE A 103     1000    671    878   -139   -122     -1       C  
ATOM    636  O   ILE A 103      28.045  40.243  11.539  1.00  8.76           O  
ANISOU  636  O   ILE A 103     1305    862   1163   -157   -173    -15       O  
ATOM    637  CB  ILE A 103      27.644  39.443   8.417  1.00  9.72           C  
ANISOU  637  CB  ILE A 103     1368   1080   1243   -194    -57     91       C  
ATOM    638  CG1 ILE A 103      28.579  38.243   8.258  1.00 10.29           C  
ANISOU  638  CG1 ILE A 103     1365   1222   1323   -218    -14     81       C  
ATOM    639  CG2 ILE A 103      28.411  40.774   8.386  1.00  9.21           C  
ANISOU  639  CG2 ILE A 103     1336    940   1225   -257    -91    121       C  
ATOM    640  CD1 ILE A 103      29.258  38.153   6.888  1.00 11.57           C  
ANISOU  640  CD1 ILE A 103     1500   1422   1475   -269     44    125       C  
ATOM    641  N   MET A 104      28.024  37.991  11.323  1.00  6.68           N  
ANISOU  641  N   MET A 104      944    726    868   -130   -104    -18       N  
ATOM    642  CA  MET A 104      28.879  37.724  12.475  1.00  6.92           C  
ANISOU  642  CA  MET A 104      961    753    917   -140   -146    -49       C  
ATOM    643  C   MET A 104      29.838  36.594  12.125  1.00  8.89           C  
ANISOU  643  C   MET A 104     1126   1057   1196   -164   -121    -38       C  
ATOM    644  O   MET A 104      29.446  35.631  11.462  1.00 11.94           O  
ANISOU  644  O   MET A 104     1485   1489   1564   -142    -71    -30       O  
ATOM    645  CB  MET A 104      28.036  37.334  13.701  1.00  8.34           C  
ANISOU  645  CB  MET A 104     1182    940   1047    -75   -160    -86       C  
ATOM    646  CG  MET A 104      28.847  36.830  14.892  1.00 12.84           C  
ANISOU  646  CG  MET A 104     1746   1516   1615    -79   -208   -111       C  
ATOM    647  SD  MET A 104      27.816  36.621  16.367  1.00 11.96           S  
ANISOU  647  SD  MET A 104     1710   1414   1421     -7   -215   -148       S  
ATOM    648  CE  MET A 104      26.760  35.253  15.874  1.00  9.84           C  
ANISOU  648  CE  MET A 104     1395   1212   1133     29   -138   -116       C  
ATOM    649  N   LEU A 105      31.086  36.710  12.573  1.00  8.55           N  
ANISOU  649  N   LEU A 105     1041   1004   1204   -207   -162    -42       N  
ATOM    650  CA  LEU A 105      32.076  35.647  12.442  1.00  9.73           C  
ANISOU  650  CA  LEU A 105     1101   1201   1396   -215   -147    -37       C  
ATOM    651  C   LEU A 105      32.339  35.037  13.812  1.00 12.43           C  
ANISOU  651  C   LEU A 105     1446   1542   1734   -185   -213    -64       C  
ATOM    652  O   LEU A 105      32.610  35.760  14.775  1.00 10.45           O  
ANISOU  652  O   LEU A 105     1234   1252   1484   -202   -288    -83       O  
ATOM    653  CB  LEU A 105      33.388  36.174  11.856  1.00  9.80           C  
ANISOU  653  CB  LEU A 105     1033   1210   1480   -286   -142    -10       C  
ATOM    654  CG  LEU A 105      33.324  36.526  10.371  1.00 10.98           C  
ANISOU  654  CG  LEU A 105     1171   1378   1624   -318    -60     29       C  
ATOM    655  CD1 LEU A 105      34.606  37.214   9.918  1.00 10.27           C  
ANISOU  655  CD1 LEU A 105     1006   1286   1610   -402    -51     68       C  
ATOM    656  CD2 LEU A 105      33.093  35.258   9.566  1.00 23.25           C  
ANISOU  656  CD2 LEU A 105     2692   2994   3146   -273     17     23       C  
ATOM    657  N   ILE A 106      32.266  33.717  13.895  1.00  8.63           N  
ANISOU  657  N   ILE A 106      934   1099   1246   -143   -192    -67       N  
ATOM    658  CA  ILE A 106      32.547  32.994  15.132  1.00 10.86           C  
ANISOU  658  CA  ILE A 106     1222   1382   1521   -114   -255    -78       C  
ATOM    659  C   ILE A 106      33.825  32.195  14.935  1.00 11.38           C  
ANISOU  659  C   ILE A 106     1186   1471   1669   -119   -267    -69       C  
ATOM    660  O   ILE A 106      33.914  31.382  14.009  1.00 10.61           O  
ANISOU  660  O   ILE A 106     1035   1400   1594   -100   -201    -64       O  
ATOM    661  CB  ILE A 106      31.382  32.072  15.523  1.00 12.54           C  
ANISOU  661  CB  ILE A 106     1488   1609   1668    -60   -228    -78       C  
ATOM    662  CG1 ILE A 106      30.173  32.904  15.962  1.00 12.71           C  
ANISOU  662  CG1 ILE A 106     1598   1614   1618    -46   -220    -89       C  
ATOM    663  CG2 ILE A 106      31.808  31.124  16.649  1.00 10.51           C  
ANISOU  663  CG2 ILE A 106     1232   1354   1407    -34   -288    -73       C  
ATOM    664  CD1 ILE A 106      28.895  32.087  16.105  1.00 10.99           C  
ANISOU  664  CD1 ILE A 106     1410   1419   1347     -4   -173    -78       C  
ATOM    665  N   LYS A 107      34.812  32.415  15.807  1.00 10.45           N  
ANISOU  665  N   LYS A 107     1037   1340   1592   -139   -357    -71       N  
ATOM    666  CA  LYS A 107      35.983  31.552  15.848  1.00  9.70           C  
ANISOU  666  CA  LYS A 107      837   1266   1581   -126   -385    -62       C  
ATOM    667  C   LYS A 107      35.754  30.435  16.859  1.00 10.43           C  
ANISOU  667  C   LYS A 107      969   1355   1640    -68   -439    -59       C  
ATOM    668  O   LYS A 107      35.352  30.688  18.000  1.00 14.45           O  
ANISOU  668  O   LYS A 107     1567   1845   2079    -64   -508    -64       O  
ATOM    669  CB  LYS A 107      37.250  32.331  16.209  1.00 10.72           C  
ANISOU  669  CB  LYS A 107      893   1386   1793   -184   -467    -57       C  
ATOM    670  CG  LYS A 107      38.521  31.501  15.979  1.00 14.14           C  
ANISOU  670  CG  LYS A 107     1200   1853   2320   -163   -462    -42       C  
ATOM    671  CD  LYS A 107      39.801  32.253  16.360  1.00 15.65           C  
ANISOU  671  CD  LYS A 107     1336   2042   2567   -214   -518    -32       C  
ATOM    672  CE  LYS A 107      41.020  31.435  15.952  1.00 17.11           C  
ANISOU  672  CE  LYS A 107     1393   2270   2838   -185   -486    -17       C  
ATOM    673  NZ  LYS A 107      42.298  32.107  16.299  1.00 19.41           N  
ANISOU  673  NZ  LYS A 107     1613   2566   3195   -237   -543     -4       N  
ATOM    674  N   LEU A 108      35.992  29.202  16.429  1.00 11.56           N  
ANISOU  674  N   LEU A 108     1056   1512   1824    -22   -404    -51       N  
ATOM    675  CA  LEU A 108      35.877  28.049  17.307  1.00  9.20           C  
ANISOU  675  CA  LEU A 108      789   1198   1507     31   -458    -36       C  
ATOM    676  C   LEU A 108      37.078  27.975  18.240  1.00 11.72           C  
ANISOU  676  C   LEU A 108     1055   1511   1885     33   -579    -24       C  
ATOM    677  O   LEU A 108      38.210  28.265  17.839  1.00 12.28           O  
ANISOU  677  O   LEU A 108     1032   1597   2036     13   -570    -26       O  
ATOM    678  CB  LEU A 108      35.775  26.767  16.479  1.00  9.22           C  
ANISOU  678  CB  LEU A 108      755   1201   1548     81   -389    -37       C  
ATOM    679  CG  LEU A 108      34.653  26.757  15.435  1.00  7.98           C  
ANISOU  679  CG  LEU A 108      642   1051   1340     75   -283    -51       C  
ATOM    680  CD1 LEU A 108      34.668  25.474  14.594  1.00 10.97           C  
ANISOU  680  CD1 LEU A 108      990   1420   1758    123   -229    -65       C  
ATOM    681  CD2 LEU A 108      33.302  26.947  16.120  1.00 13.71           C  
ANISOU  681  CD2 LEU A 108     1479   1765   1963     66   -288    -38       C  
ATOM    682  N   LYS A 109      36.823  27.569  19.489  1.00  9.75           N  
ANISOU  682  N   LYS A 109      894   1244   1567     55   -655     -5       N  
ATOM    683  CA  LYS A 109      37.895  27.431  20.471  1.00 10.94           C  
ANISOU  683  CA  LYS A 109     1034   1386   1736     58   -742     10       C  
ATOM    684  C   LYS A 109      38.963  26.445  20.012  1.00 14.56           C  
ANISOU  684  C   LYS A 109     1382   1848   2303     98   -732     22       C  
ATOM    685  O   LYS A 109      40.145  26.608  20.339  1.00 15.01           O  
ANISOU  685  O   LYS A 109     1373   1911   2418     89   -785     27       O  
ATOM    686  CB  LYS A 109      37.308  26.983  21.814  1.00 11.56           C  
ANISOU  686  CB  LYS A 109     1238   1449   1708     79   -805     34       C  
ATOM    687  CG  LYS A 109      38.326  26.835  22.932  1.00 15.96           C  
ANISOU  687  CG  LYS A 109     1799   1997   2269     82   -905     51       C  
ATOM    688  CD  LYS A 109      37.622  26.540  24.248  1.00 17.79           C  
ANISOU  688  CD  LYS A 109     2168   2220   2371     96   -949     75       C  
ATOM    689  CE  LYS A 109      38.610  26.243  25.358  1.00 29.07           C  
ANISOU  689  CE  LYS A 109     3605   3639   3801    104  -1055     97       C  
ATOM    690  NZ  LYS A 109      37.892  25.880  26.613  1.00 36.07           N  
ANISOU  690  NZ  LYS A 109     4629   4524   4551    117  -1083    126       N  
ATOM    691  N   SER A 110      38.568  25.402  19.288  1.00 13.63           N  
ANISOU  691  N   SER A 110     1245   1722   2213    147   -668     25       N  
ATOM    692  CA  SER A 110      39.509  24.483  18.668  1.00 18.40           C  
ANISOU  692  CA  SER A 110     1749   2325   2916    195   -637     23       C  
ATOM    693  C   SER A 110      38.995  24.172  17.271  1.00 18.10           C  
ANISOU  693  C   SER A 110     1679   2296   2902    215   -520     -6       C  
ATOM    694  O   SER A 110      37.809  24.333  16.984  1.00 12.65           O  
ANISOU  694  O   SER A 110     1053   1600   2154    202   -483    -14       O  
ATOM    695  CB  SER A 110      39.673  23.200  19.492  1.00 21.49           C  
ANISOU  695  CB  SER A 110     2179   2678   3310    252   -702     55       C  
ATOM    696  OG  SER A 110      38.417  22.579  19.682  1.00 32.03           O  
ANISOU  696  OG  SER A 110     3617   3979   4574    267   -690     72       O  
ATOM    697  N   ALA A 111      39.892  23.746  16.387  1.00 13.10           N  
ANISOU  697  N   ALA A 111      948   1681   2350    247   -458    -24       N  
ATOM    698  CA  ALA A 111      39.466  23.496  15.018  1.00 13.50           C  
ANISOU  698  CA  ALA A 111      980   1743   2405    265   -339    -59       C  
ATOM    699  C   ALA A 111      38.547  22.283  14.979  1.00 15.52           C  
ANISOU  699  C   ALA A 111     1314   1945   2639    318   -334    -67       C  
ATOM    700  O   ALA A 111      38.764  21.300  15.688  1.00 13.71           O  
ANISOU  700  O   ALA A 111     1110   1671   2430    363   -398    -45       O  
ATOM    701  CB  ALA A 111      40.672  23.274  14.103  1.00 18.18           C  
ANISOU  701  CB  ALA A 111     1462   2373   3071    295   -268    -78       C  
ATOM    702  N   ALA A 112      37.498  22.366  14.168  1.00 12.11           N  
ANISOU  702  N   ALA A 112      924   1512   2165    308   -262    -94       N  
ATOM    703  CA  ALA A 112      36.670  21.199  13.899  1.00 10.71           C  
ANISOU  703  CA  ALA A 112      814   1278   1976    352   -247   -108       C  
ATOM    704  C   ALA A 112      37.474  20.145  13.148  1.00 17.47           C  
ANISOU  704  C   ALA A 112     1630   2116   2893    419   -200   -143       C  
ATOM    705  O   ALA A 112      38.395  20.463  12.394  1.00 14.12           O  
ANISOU  705  O   ALA A 112     1126   1741   2497    427   -135   -167       O  
ATOM    706  CB  ALA A 112      35.442  21.595  13.076  1.00 10.09           C  
ANISOU  706  CB  ALA A 112      813   1216   1806    303   -167   -128       C  
ATOM    707  N   SER A 113      37.120  18.876  13.365  1.00 11.07           N  
ANISOU  707  N   SER A 113      880   1230   2095    465   -233   -142       N  
ATOM    708  CA  SER A 113      37.667  17.772  12.579  1.00 15.16           C  
ANISOU  708  CA  SER A 113     1385   1715   2659    534   -188   -186       C  
ATOM    709  C   SER A 113      36.833  17.647  11.316  1.00 14.63           C  
ANISOU  709  C   SER A 113     1368   1643   2548    530   -100   -246       C  
ATOM    710  O   SER A 113      35.638  17.347  11.383  1.00 14.36           O  
ANISOU  710  O   SER A 113     1419   1558   2478    507   -122   -246       O  
ATOM    711  CB  SER A 113      37.650  16.465  13.372  1.00 20.34           C  
ANISOU  711  CB  SER A 113     2097   2282   3351    578   -270   -155       C  
ATOM    712  OG  SER A 113      38.431  16.585  14.545  1.00 27.19           O  
ANISOU  712  OG  SER A 113     2928   3158   4246    580   -356    -99       O  
ATOM    713  N   LEU A 114      37.442  17.914  10.166  1.00 15.50           N  
ANISOU  713  N   LEU A 114     1428   1809   2651    548     -3   -294       N  
ATOM    714  CA  LEU A 114      36.698  17.962   8.918  1.00 18.43           C  
ANISOU  714  CA  LEU A 114     1855   2190   2955    535     80   -351       C  
ATOM    715  C   LEU A 114      36.625  16.562   8.326  1.00 15.63           C  
ANISOU  715  C   LEU A 114     1565   1761   2611    600     91   -403       C  
ATOM    716  O   LEU A 114      37.624  15.836   8.303  1.00 19.24           O  
ANISOU  716  O   LEU A 114     1982   2202   3125    670     97   -413       O  
ATOM    717  CB  LEU A 114      37.344  18.946   7.939  1.00 18.79           C  
ANISOU  717  CB  LEU A 114     1839   2335   2967    516    182   -365       C  
ATOM    718  CG  LEU A 114      37.368  20.407   8.408  1.00 17.91           C  
ANISOU  718  CG  LEU A 114     1675   2287   2843    439    172   -315       C  
ATOM    719  CD1 LEU A 114      37.867  21.330   7.298  1.00 23.53           C  
ANISOU  719  CD1 LEU A 114     2345   3084   3512    408    276   -320       C  
ATOM    720  CD2 LEU A 114      35.999  20.854   8.886  1.00 15.57           C  
ANISOU  720  CD2 LEU A 114     1449   1968   2500    385    127   -302       C  
ATOM    721  N   ASN A 115      35.432  16.176   7.881  1.00 15.60           N  
ANISOU  721  N   ASN A 115     1952   1566   2410    665   -470   -147       N  
ATOM    722  CA  ASN A 115      35.189  14.862   7.301  1.00 20.73           C  
ANISOU  722  CA  ASN A 115     2767   1967   3144    725   -589   -172       C  
ATOM    723  C   ASN A 115      34.038  15.004   6.313  1.00 24.30           C  
ANISOU  723  C   ASN A 115     3312   2348   3573    599   -582   -213       C  
ATOM    724  O   ASN A 115      33.641  16.117   5.958  1.00 26.10           O  
ANISOU  724  O   ASN A 115     3462   2736   3718    511   -459   -242       O  
ATOM    725  CB  ASN A 115      34.895  13.827   8.396  1.00 24.92           C  
ANISOU  725  CB  ASN A 115     3371   2347   3750    687   -748     17       C  
ATOM    726  CG  ASN A 115      33.815  14.292   9.364  1.00 25.23           C  
ANISOU  726  CG  ASN A 115     3357   2499   3728    488   -728    226       C  
ATOM    727  OD1 ASN A 115      32.699  14.598   8.955  1.00 30.41           O  
ANISOU  727  OD1 ASN A 115     4026   3165   4364    338   -698    264       O  
ATOM    728  ND2 ASN A 115      34.143  14.337  10.651  1.00 27.18           N  
ANISOU  728  ND2 ASN A 115     3541   2856   3931    508   -744    364       N  
ATOM    729  N   SER A 116      33.485  13.872   5.874  1.00 23.42           N  
ANISOU  729  N   SER A 116     3376   1978   3545    585   -743   -213       N  
ATOM    730  CA  SER A 116      32.378  13.936   4.923  1.00 19.94           C  
ANISOU  730  CA  SER A 116     3026   1457   3092    456   -782   -252       C  
ATOM    731  C   SER A 116      31.151  14.600   5.537  1.00 18.51           C  
ANISOU  731  C   SER A 116     2739   1403   2891    218   -743    -56       C  
ATOM    732  O   SER A 116      30.353  15.215   4.822  1.00 21.06           O  
ANISOU  732  O   SER A 116     3050   1787   3164    122   -699    -89       O  
ATOM    733  CB  SER A 116      32.031  12.535   4.426  1.00 24.30           C  
ANISOU  733  CB  SER A 116     3799   1679   3755    466  -1018   -284       C  
ATOM    734  OG  SER A 116      31.546  11.722   5.480  1.00 27.68           O  
ANISOU  734  OG  SER A 116     4236   1978   4301    324  -1161    -48       O  
ATOM    735  N   ARG A 117      30.994  14.502   6.855  1.00 20.37           N  
ANISOU  735  N   ARG A 117     2892   1703   3146    148   -750    153       N  
ATOM    736  CA  ARG A 117      29.809  14.998   7.536  1.00 19.72           C  
ANISOU  736  CA  ARG A 117     2701   1768   3024    -32   -705    364       C  
ATOM    737  C   ARG A 117      30.003  16.370   8.155  1.00 20.50           C  
ANISOU  737  C   ARG A 117     2659   2158   2972     10   -521    350       C  
ATOM    738  O   ARG A 117      29.014  16.993   8.559  1.00 16.15           O  
ANISOU  738  O   ARG A 117     2020   1766   2349    -84   -452    476       O  
ATOM    739  CB  ARG A 117      29.381  14.001   8.615  1.00 18.17           C  
ANISOU  739  CB  ARG A 117     2507   1484   2913   -129   -828    640       C  
ATOM    740  CG  ARG A 117      29.021  12.661   8.014  1.00 20.41           C  
ANISOU  740  CG  ARG A 117     2951   1427   3379   -214  -1063    678       C  
ATOM    741  CD  ARG A 117      28.909  11.594   9.068  1.00 31.51           C  
ANISOU  741  CD  ARG A 117     4366   2729   4876   -287  -1187    937       C  
ATOM    742  NE  ARG A 117      28.242  10.400   8.569  1.00 39.13           N  
ANISOU  742  NE  ARG A 117     5414   3488   5966   -422  -1375    954       N  
ATOM    743  CZ  ARG A 117      28.855   9.242   8.355  1.00 46.84           C  
ANISOU  743  CZ  ARG A 117     6546   4226   7026   -338  -1534    855       C  
ATOM    744  NH1 ARG A 117      30.155   9.127   8.598  1.00 47.68           N  
ANISOU  744  NH1 ARG A 117     6719   4292   7104   -113  -1501    731       N  
ATOM    745  NH2 ARG A 117      28.171   8.200   7.900  1.00 48.95           N  
ANISOU  745  NH2 ARG A 117     6890   4309   7400   -465  -1736    884       N  
ATOM    746  N   VAL A 118      31.242  16.847   8.245  1.00 13.83           N  
ANISOU  746  N   VAL A 118     1788   1383   2083    156   -457    205       N  
ATOM    747  CA  VAL A 118      31.552  18.181   8.750  1.00 12.49           C  
ANISOU  747  CA  VAL A 118     1516   1436   1794    191   -336    160       C  
ATOM    748  C   VAL A 118      32.517  18.780   7.737  1.00 12.70           C  
ANISOU  748  C   VAL A 118     1525   1472   1828    272   -271    -44       C  
ATOM    749  O   VAL A 118      33.691  18.400   7.693  1.00 15.40           O  
ANISOU  749  O   VAL A 118     1850   1782   2218    389   -293   -115       O  
ATOM    750  CB  VAL A 118      32.165  18.151  10.157  1.00 13.08           C  
ANISOU  750  CB  VAL A 118     1549   1605   1817    260   -364    249       C  
ATOM    751  CG1 VAL A 118      32.507  19.566  10.622  1.00 19.67           C  
ANISOU  751  CG1 VAL A 118     2314   2626   2533    298   -291    165       C  
ATOM    752  CG2 VAL A 118      31.221  17.461  11.137  1.00 14.28           C  
ANISOU  752  CG2 VAL A 118     1708   1774   1942    189   -411    497       C  
ATOM    753  N   ALA A 119      32.028  19.706   6.914  1.00 14.00           N  
ANISOU  753  N   ALA A 119     1676   1698   1945    218   -187   -114       N  
ATOM    754  CA  ALA A 119      32.808  20.249   5.813  1.00 12.52           C  
ANISOU  754  CA  ALA A 119     1467   1535   1754    276   -112   -261       C  
ATOM    755  C   ALA A 119      32.525  21.736   5.676  1.00 15.18           C  
ANISOU  755  C   ALA A 119     1747   1999   2023    211    -26   -279       C  
ATOM    756  O   ALA A 119      31.443  22.208   6.019  1.00  9.61           O  
ANISOU  756  O   ALA A 119     1055   1333   1265    140    -21   -215       O  
ATOM    757  CB  ALA A 119      32.481  19.542   4.496  1.00 11.57           C  
ANISOU  757  CB  ALA A 119     1454   1293   1650    297   -133   -340       C  
ATOM    758  N   SER A 120      33.500  22.468   5.151  1.00 10.72           N  
ANISOU  758  N   SER A 120     1112   1498   1465    243     38   -351       N  
ATOM    759  CA  SER A 120      33.319  23.897   4.960  1.00 10.48           C  
ANISOU  759  CA  SER A 120     1045   1541   1394    173     89   -359       C  
ATOM    760  C   SER A 120      32.610  24.174   3.635  1.00 12.01           C  
ANISOU  760  C   SER A 120     1294   1723   1544    138    153   -385       C  
ATOM    761  O   SER A 120      32.602  23.343   2.724  1.00 10.76           O  
ANISOU  761  O   SER A 120     1190   1519   1379    187    166   -428       O  
ATOM    762  CB  SER A 120      34.671  24.609   4.999  1.00 15.99           C  
ANISOU  762  CB  SER A 120     1623   2306   2147    179    103   -376       C  
ATOM    763  OG  SER A 120      35.511  24.140   3.959  1.00 15.50           O  
ANISOU  763  OG  SER A 120     1501   2277   2113    249    180   -403       O  
ATOM    764  N   ILE A 121      31.992  25.351   3.541  1.00  7.60           N  
ANISOU  764  N   ILE A 121      743   1198    945     72    175   -368       N  
ATOM    765  CA  ILE A 121      31.364  25.811   2.302  1.00  8.34           C  
ANISOU  765  CA  ILE A 121      884   1296    990     40    227   -378       C  
ATOM    766  C   ILE A 121      32.181  26.972   1.753  1.00 12.37           C  
ANISOU  766  C   ILE A 121     1334   1854   1512      9    285   -368       C  
ATOM    767  O   ILE A 121      32.657  27.823   2.518  1.00 10.85           O  
ANISOU  767  O   ILE A 121     1094   1662   1368    -30    245   -350       O  
ATOM    768  CB  ILE A 121      29.884  26.205   2.520  1.00  6.71           C  
ANISOU  768  CB  ILE A 121      726   1087    736     -1    196   -336       C  
ATOM    769  CG1 ILE A 121      29.226  26.618   1.196  1.00 10.62           C  
ANISOU  769  CG1 ILE A 121     1270   1585   1178    -28    226   -341       C  
ATOM    770  CG2 ILE A 121      29.742  27.332   3.547  1.00  7.79           C  
ANISOU  770  CG2 ILE A 121      847   1255    856      3    175   -319       C  
ATOM    771  CD1 ILE A 121      28.917  25.454   0.270  1.00 12.46           C  
ANISOU  771  CD1 ILE A 121     1571   1772   1392    -15    195   -377       C  
ATOM    772  N   SER A 122      32.364  26.990   0.429  1.00 10.34           N  
ANISOU  772  N   SER A 122     1084   1636   1207     24    365   -371       N  
ATOM    773  CA  SER A 122      33.132  28.042  -0.227  1.00 11.14           C  
ANISOU  773  CA  SER A 122     1109   1804   1320    -24    436   -306       C  
ATOM    774  C   SER A 122      32.431  29.391  -0.143  1.00 11.62           C  
ANISOU  774  C   SER A 122     1216   1812   1387   -116    391   -257       C  
ATOM    775  O   SER A 122      31.205  29.485  -0.247  1.00 12.41           O  
ANISOU  775  O   SER A 122     1414   1874   1428   -109    360   -275       O  
ATOM    776  CB  SER A 122      33.358  27.710  -1.710  1.00 12.25           C  
ANISOU  776  CB  SER A 122     1281   2006   1368     48    524   -282       C  
ATOM    777  OG  SER A 122      34.186  26.578  -1.880  1.00 24.34           O  
ANISOU  777  OG  SER A 122     2793   3561   2896    169    555   -317       O  
ATOM    778  N   LEU A 123      33.229  30.449   0.003  1.00 11.96           N  
ANISOU  778  N   LEU A 123     1184   1847   1513   -202    373   -185       N  
ATOM    779  CA  LEU A 123      32.728  31.807  -0.138  1.00  9.68           C  
ANISOU  779  CA  LEU A 123      960   1476   1242   -281    317   -131       C  
ATOM    780  C   LEU A 123      32.602  32.176  -1.616  1.00 14.54           C  
ANISOU  780  C   LEU A 123     1586   2151   1786   -305    416    -36       C  
ATOM    781  O   LEU A 123      33.306  31.616  -2.463  1.00 13.68           O  
ANISOU  781  O   LEU A 123     1397   2172   1629   -273    537      7       O  
ATOM    782  CB  LEU A 123      33.669  32.786   0.553  1.00 10.73           C  
ANISOU  782  CB  LEU A 123     1027   1534   1515   -388    211    -80       C  
ATOM    783  CG  LEU A 123      33.727  32.653   2.071  1.00 10.94           C  
ANISOU  783  CG  LEU A 123     1082   1495   1579   -351     77   -183       C  
ATOM    784  CD1 LEU A 123      34.810  33.576   2.622  1.00 15.57           C  
ANISOU  784  CD1 LEU A 123     1602   1998   2316   -475    -67   -136       C  
ATOM    785  CD2 LEU A 123      32.361  32.990   2.660  1.00 10.85           C  
ANISOU  785  CD2 LEU A 123     1235   1411   1478   -263     14   -268       C  
ATOM    786  N   PRO A 124      31.721  33.121  -1.958  1.00 13.36           N  
ANISOU  786  N   PRO A 124     1541   1925   1611   -333    371      1       N  
ATOM    787  CA  PRO A 124      31.555  33.482  -3.373  1.00 16.53           C  
ANISOU  787  CA  PRO A 124     1967   2393   1923   -348    455    108       C  
ATOM    788  C   PRO A 124      32.737  34.272  -3.908  1.00 16.02           C  
ANISOU  788  C   PRO A 124     1786   2369   1932   -467    506    289       C  
ATOM    789  O   PRO A 124      33.422  34.996  -3.183  1.00 15.08           O  
ANISOU  789  O   PRO A 124     1604   2153   1974   -580    411    345       O  
ATOM    790  CB  PRO A 124      30.284  34.343  -3.395  1.00 17.24           C  
ANISOU  790  CB  PRO A 124     2193   2370   1989   -338    362    107       C  
ATOM    791  CG  PRO A 124      29.882  34.568  -1.977  1.00 16.69           C  
ANISOU  791  CG  PRO A 124     2163   2185   1994   -306    241      3       C  
ATOM    792  CD  PRO A 124      30.883  33.934  -1.060  1.00 14.85           C  
ANISOU  792  CD  PRO A 124     1833   1973   1835   -323    237    -50       C  
ATOM    793  N   THR A 125      32.960  34.136  -5.207  1.00 14.13           N  
ANISOU  793  N   THR A 125     1517   2284   1569   -442    645    396       N  
ATOM    794  CA  THR A 125      33.885  35.007  -5.911  1.00 19.17           C  
ANISOU  794  CA  THR A 125     2054   2966   2263   -546    699    610       C  
ATOM    795  C   THR A 125      33.165  36.119  -6.660  1.00 21.04           C  
ANISOU  795  C   THR A 125     2405   3127   2462   -611    659    747       C  
ATOM    796  O   THR A 125      33.808  37.076  -7.097  1.00 22.79           O  
ANISOU  796  O   THR A 125     2574   3314   2769   -718    646    922       O  
ATOM    797  CB  THR A 125      34.744  34.190  -6.882  1.00 28.31           C  
ANISOU  797  CB  THR A 125     3144   4298   3313   -422    847    600       C  
ATOM    798  OG1 THR A 125      33.906  33.284  -7.608  1.00 32.55           O  
ANISOU  798  OG1 THR A 125     3827   4881   3659   -264    887    460       O  
ATOM    799  CG2 THR A 125      35.785  33.391  -6.111  1.00 25.48           C  
ANISOU  799  CG2 THR A 125     2644   3990   3048   -387    863    530       C  
ATOM    800  N   SER A 127      31.852  36.013  -6.818  1.00 15.86           N  
ANISOU  800  N   SER A 127     1910   2425   1691   -531    613    651       N  
ATOM    801  CA  SER A 127      31.048  37.085  -7.372  1.00 16.55           C  
ANISOU  801  CA  SER A 127     2125   2405   1758   -565    536    760       C  
ATOM    802  C   SER A 127      29.636  36.916  -6.845  1.00 18.08           C  
ANISOU  802  C   SER A 127     2460   2489   1920   -454    420    574       C  
ATOM    803  O   SER A 127      29.262  35.842  -6.366  1.00 16.01           O  
ANISOU  803  O   SER A 127     2192   2279   1613   -362    431    399       O  
ATOM    804  CB  SER A 127      31.060  37.077  -8.904  1.00 35.46           C  
ANISOU  804  CB  SER A 127     4543   4955   3974   -509    656    874       C  
ATOM    805  OG  SER A 127      30.473  35.889  -9.388  1.00 27.50           O  
ANISOU  805  OG  SER A 127     3603   4063   2783   -347    706    698       O  
ATOM    806  N   CYS A 128      28.853  37.986  -6.926  1.00 15.87           N  
ANISOU  806  N   CYS A 128     2295   2061   1673   -459    305    634       N  
ATOM    807  CA  CYS A 128      27.483  37.898  -6.449  1.00 17.22           C  
ANISOU  807  CA  CYS A 128     2561   2169   1811   -332    209    488       C  
ATOM    808  C   CYS A 128      26.659  36.999  -7.373  1.00 20.24           C  
ANISOU  808  C   CYS A 128     2966   2718   2009   -241    266    447       C  
ATOM    809  O   CYS A 128      26.994  36.786  -8.544  1.00 17.66           O  
ANISOU  809  O   CYS A 128     2642   2519   1548   -252    355    540       O  
ATOM    810  CB  CYS A 128      26.877  39.295  -6.342  1.00 19.53           C  
ANISOU  810  CB  CYS A 128     2976   2263   2182   -319     65    559       C  
ATOM    811  SG  CYS A 128      27.785  40.363  -5.162  1.00 23.38           S  
ANISOU  811  SG  CYS A 128     3493   2490   2900   -422    -83    563       S  
ATOM    812  N   ALA A 129      25.587  36.442  -6.821  1.00 12.28           N  
ANISOU  812  N   ALA A 129     1966   1715    984   -148    205    313       N  
ATOM    813  CA  ALA A 129      24.691  35.594  -7.587  1.00 16.40           C  
ANISOU  813  CA  ALA A 129     2507   2356   1367    -87    196    269       C  
ATOM    814  C   ALA A 129      23.648  36.441  -8.316  1.00 18.53           C  
ANISOU  814  C   ALA A 129     2855   2609   1578    -36    110    361       C  
ATOM    815  O   ALA A 129      23.469  37.624  -8.036  1.00 21.98           O  
ANISOU  815  O   ALA A 129     3336   2921   2094    -20     51    434       O  
ATOM    816  CB  ALA A 129      24.022  34.576  -6.670  1.00 15.40           C  
ANISOU  816  CB  ALA A 129     2319   2254   1279    -46    155    135       C  
ATOM    817  N   SER A 130      22.963  35.829  -9.277  1.00 14.52           N  
ANISOU  817  N   SER A 130     2378   2211    927      0     77    352       N  
ATOM    818  CA  SER A 130      21.976  36.532 -10.083  1.00 16.33           C  
ANISOU  818  CA  SER A 130     2674   2450   1082     56    -18    446       C  
ATOM    819  C   SER A 130      20.559  36.102  -9.716  1.00 15.27           C  
ANISOU  819  C   SER A 130     2476   2353    973    122   -139    381       C  
ATOM    820  O   SER A 130      20.333  34.982  -9.251  1.00 15.61           O  
ANISOU  820  O   SER A 130     2444   2445   1041     99   -153    278       O  
ATOM    821  CB  SER A 130      22.213  36.292 -11.576  1.00 24.41           C  
ANISOU  821  CB  SER A 130     3786   3593   1895     56      8    511       C  
ATOM    822  OG  SER A 130      23.534  36.653 -11.945  1.00 26.96           O  
ANISOU  822  OG  SER A 130     4116   3933   2193     -6    146    609       O  
ATOM    823  N   ALA A 132      19.608  37.012  -9.944  1.00 17.19           N  
ANISOU  823  N   ALA A 132     2738   2575   1220    203   -233    468       N  
ATOM    824  CA  ALA A 132      18.192  36.704  -9.777  1.00 15.59           C  
ANISOU  824  CA  ALA A 132     2435   2453   1034    275   -351    456       C  
ATOM    825  C   ALA A 132      17.813  35.470 -10.585  1.00 15.94           C  
ANISOU  825  C   ALA A 132     2470   2611    977    209   -432    408       C  
ATOM    826  O   ALA A 132      18.234  35.305 -11.736  1.00 16.81           O  
ANISOU  826  O   ALA A 132     2703   2752    931    184   -441    417       O  
ATOM    827  CB  ALA A 132      17.333  37.893 -10.213  1.00 17.09           C  
ANISOU  827  CB  ALA A 132     2663   2619   1212    394   -446    574       C  
ATOM    828  N   GLY A 133      17.011  34.599  -9.973  1.00 15.64           N  
ANISOU  828  N   GLY A 133     2288   2633   1020    185   -504    365       N  
ATOM    829  CA  GLY A 133      16.560  33.390 -10.616  1.00 16.35           C  
ANISOU  829  CA  GLY A 133     2373   2781   1057    102   -641    314       C  
ATOM    830  C   GLY A 133      17.421  32.173 -10.350  1.00 15.49           C  
ANISOU  830  C   GLY A 133     2303   2626    959     12   -596    189       C  
ATOM    831  O   GLY A 133      16.981  31.053 -10.624  1.00 16.23           O  
ANISOU  831  O   GLY A 133     2390   2722   1056    -64   -745    133       O  
ATOM    832  N   THR A 134      18.641  32.359  -9.849  1.00 14.27           N  
ANISOU  832  N   THR A 134     2192   2413    818     19   -422    146       N  
ATOM    833  CA  THR A 134      19.473  31.215  -9.501  1.00 16.25           C  
ANISOU  833  CA  THR A 134     2463   2620   1090    -37   -378     32       C  
ATOM    834  C   THR A 134      18.853  30.478  -8.319  1.00 15.89           C  
ANISOU  834  C   THR A 134     2261   2565   1209    -97   -429     37       C  
ATOM    835  O   THR A 134      18.381  31.098  -7.363  1.00 12.66           O  
ANISOU  835  O   THR A 134     1724   2192    896    -62   -382    114       O  
ATOM    836  CB  THR A 134      20.898  31.672  -9.171  1.00 15.14           C  
ANISOU  836  CB  THR A 134     2360   2444    947    -15   -188     16       C  
ATOM    837  OG1 THR A 134      21.507  32.197 -10.353  1.00 18.06           O  
ANISOU  837  OG1 THR A 134     2852   2855   1153     24   -131     52       O  
ATOM    838  CG2 THR A 134      21.747  30.515  -8.658  1.00 14.52           C  
ANISOU  838  CG2 THR A 134     2279   2328    909    -46   -141    -95       C  
ATOM    839  N   GLN A 135      18.826  29.151  -8.404  1.00 13.45           N  
ANISOU  839  N   GLN A 135     1974   2211    924   -175   -536    -37       N  
ATOM    840  CA  GLN A 135      18.263  28.331  -7.341  1.00 13.31           C  
ANISOU  840  CA  GLN A 135     1806   2183   1068   -262   -596     11       C  
ATOM    841  C   GLN A 135      19.284  28.123  -6.226  1.00 13.41           C  
ANISOU  841  C   GLN A 135     1797   2152   1146   -249   -440    -26       C  
ATOM    842  O   GLN A 135      20.460  27.853  -6.481  1.00 14.40           O  
ANISOU  842  O   GLN A 135     2044   2214   1214   -218   -366   -134       O  
ATOM    843  CB  GLN A 135      17.810  26.980  -7.905  1.00 18.08           C  
ANISOU  843  CB  GLN A 135     2465   2706   1699   -375   -826    -39       C  
ATOM    844  CG  GLN A 135      16.980  26.144  -6.942  1.00 26.14           C  
ANISOU  844  CG  GLN A 135     3298   3721   2912   -509   -930     82       C  
ATOM    845  CD  GLN A 135      15.475  26.351  -7.106  1.00 33.32           C  
ANISOU  845  CD  GLN A 135     4031   4718   3909   -548  -1029    229       C  
ATOM    846  OE1 GLN A 135      14.967  27.471  -7.010  1.00 30.88           O  
ANISOU  846  OE1 GLN A 135     3614   4556   3564   -464   -961    321       O  
ATOM    847  NE2 GLN A 135      14.759  25.261  -7.348  1.00 29.68           N  
ANISOU  847  NE2 GLN A 135     3548   4161   3567   -665  -1189    257       N  
ATOM    848  N   CYS A 136      18.835  28.251  -4.979  1.00 11.78           N  
ANISOU  848  N   CYS A 136     2179   1354    943   -231   -378    251       N  
ATOM    849  CA  CYS A 136      19.717  28.116  -3.832  1.00 10.62           C  
ANISOU  849  CA  CYS A 136     1923   1180    931   -238   -289    242       C  
ATOM    850  C   CYS A 136      19.118  27.128  -2.845  1.00  9.35           C  
ANISOU  850  C   CYS A 136     1664   1022    867   -224   -328    171       C  
ATOM    851  O   CYS A 136      17.919  26.847  -2.876  1.00 12.61           O  
ANISOU  851  O   CYS A 136     2064   1453   1274   -217   -430    142       O  
ATOM    852  CB  CYS A 136      19.950  29.462  -3.121  1.00  8.69           C  
ANISOU  852  CB  CYS A 136     1650    888    765   -238   -305    316       C  
ATOM    853  SG  CYS A 136      20.447  30.827  -4.200  1.00 14.30           S  
ANISOU  853  SG  CYS A 136     2460   1574   1402   -260   -268    411       S  
ATOM    854  N   LEU A 137      19.969  26.627  -1.954  1.00  8.19           N  
ANISOU  854  N   LEU A 137     1439    860    812   -226   -251    156       N  
ATOM    855  CA  LEU A 137      19.566  25.737  -0.873  1.00  6.73           C  
ANISOU  855  CA  LEU A 137     1171    669    718   -219   -273    116       C  
ATOM    856  C   LEU A 137      19.615  26.510   0.434  1.00  7.86           C  
ANISOU  856  C   LEU A 137     1238    807    942   -208   -293    152       C  
ATOM    857  O   LEU A 137      20.668  27.034   0.813  1.00  9.35           O  
ANISOU  857  O   LEU A 137     1405    984   1165   -218   -249    183       O  
ATOM    858  CB  LEU A 137      20.467  24.502  -0.790  1.00  7.60           C  
ANISOU  858  CB  LEU A 137     1267    759    863   -213   -185     79       C  
ATOM    859  CG  LEU A 137      20.131  23.475   0.306  1.00  9.72           C  
ANISOU  859  CG  LEU A 137     1472   1000   1220   -210   -203     60       C  
ATOM    860  CD1 LEU A 137      18.756  22.789   0.078  1.00 11.06           C  
ANISOU  860  CD1 LEU A 137     1665   1162   1374   -245   -280     16       C  
ATOM    861  CD2 LEU A 137      21.234  22.438   0.397  1.00  9.99           C  
ANISOU  861  CD2 LEU A 137     1497    995   1304   -177   -117     44       C  
ATOM    862  N   ILE A 138      18.478  26.588   1.109  1.00  8.03           N  
ANISOU  862  N   ILE A 138     1218    842    993   -192   -359    141       N  
ATOM    863  CA  ILE A 138      18.369  27.221   2.420  1.00  8.01           C  
ANISOU  863  CA  ILE A 138     1162    838   1042   -171   -371    152       C  
ATOM    864  C   ILE A 138      18.025  26.126   3.417  1.00  6.52           C  
ANISOU  864  C   ILE A 138      910    672    895   -178   -356    136       C  
ATOM    865  O   ILE A 138      17.203  25.252   3.116  1.00  8.42           O  
ANISOU  865  O   ILE A 138     1133    926   1139   -197   -372    117       O  
ATOM    866  CB  ILE A 138      17.292  28.327   2.401  1.00 10.03           C  
ANISOU  866  CB  ILE A 138     1424   1096   1291   -124   -435    159       C  
ATOM    867  CG1 ILE A 138      17.493  29.233   1.178  1.00  7.78           C  
ANISOU  867  CG1 ILE A 138     1227    777    953   -121   -462    196       C  
ATOM    868  CG2 ILE A 138      17.295  29.114   3.714  1.00  8.29           C  
ANISOU  868  CG2 ILE A 138     1182    861   1107    -91   -430    149       C  
ATOM    869  CD1 ILE A 138      16.424  30.328   0.996  1.00  9.82           C  
ANISOU  869  CD1 ILE A 138     1493   1023   1216    -53   -518    205       C  
ATOM    870  N   SER A 139      18.650  26.154   4.596  1.00  8.72           N  
ANISOU  870  N   SER A 139     1161    952   1201   -175   -334    149       N  
ATOM    871  CA  SER A 139      18.445  25.045   5.519  1.00  9.38           C  
ANISOU  871  CA  SER A 139     1205   1049   1308   -185   -315    158       C  
ATOM    872  C   SER A 139      18.471  25.553   6.954  1.00  4.83           C  
ANISOU  872  C   SER A 139      613    502    718   -168   -318    168       C  
ATOM    873  O   SER A 139      19.031  26.609   7.247  1.00  5.91           O  
ANISOU  873  O   SER A 139      775    632    841   -157   -339    158       O  
ATOM    874  CB  SER A 139      19.499  23.948   5.309  1.00  7.59           C  
ANISOU  874  CB  SER A 139      985    786   1111   -195   -281    172       C  
ATOM    875  OG  SER A 139      20.803  24.492   5.259  1.00  7.04           O  
ANISOU  875  OG  SER A 139      909    712   1052   -185   -269    187       O  
ATOM    876  N   GLY A 140      17.866  24.784   7.852  1.00  8.47           N  
ANISOU  876  N   GLY A 140     1047    995   1176   -176   -297    188       N  
ATOM    877  CA  GLY A 140      17.927  25.123   9.260  1.00  5.71           C  
ANISOU  877  CA  GLY A 140      706    685    779   -160   -290    198       C  
ATOM    878  C   GLY A 140      16.937  24.317  10.077  1.00  9.07           C  
ANISOU  878  C   GLY A 140     1101   1158   1188   -175   -242    231       C  
ATOM    879  O   GLY A 140      16.163  23.508   9.554  1.00 10.17           O  
ANISOU  879  O   GLY A 140     1199   1291   1372   -212   -222    246       O  
ATOM    880  N   TRP A 141      16.974  24.570  11.386  1.00  6.98           N  
ANISOU  880  N   TRP A 141      863    942    847   -159   -223    242       N  
ATOM    881  CA  TRP A 141      16.100  23.902  12.347  1.00  7.25           C  
ANISOU  881  CA  TRP A 141      878   1037    838   -177   -154    289       C  
ATOM    882  C   TRP A 141      14.989  24.823  12.839  1.00  9.41           C  
ANISOU  882  C   TRP A 141     1122   1389   1064   -129    -92    238       C  
ATOM    883  O   TRP A 141      14.414  24.591  13.914  1.00  9.14           O  
ANISOU  883  O   TRP A 141     1088   1430    955   -129    -13    267       O  
ATOM    884  CB  TRP A 141      16.916  23.384  13.528  1.00  9.72           C  
ANISOU  884  CB  TRP A 141     1257   1363   1071   -187   -166    353       C  
ATOM    885  CG  TRP A 141      17.791  22.205  13.222  1.00 11.90           C  
ANISOU  885  CG  TRP A 141     1544   1566   1410   -215   -206    426       C  
ATOM    886  CD1 TRP A 141      17.431  20.885  13.251  1.00  8.14           C  
ANISOU  886  CD1 TRP A 141     1066   1049    978   -260   -171    507       C  
ATOM    887  CD2 TRP A 141      19.183  22.237  12.881  1.00  9.25           C  
ANISOU  887  CD2 TRP A 141     1220   1181   1113   -192   -283    427       C  
ATOM    888  NE1 TRP A 141      18.516  20.089  12.933  1.00 10.77           N  
ANISOU  888  NE1 TRP A 141     1424   1295   1374   -246   -222    549       N  
ATOM    889  CE2 TRP A 141      19.599  20.896  12.694  1.00  9.05           C  
ANISOU  889  CE2 TRP A 141     1198   1085   1155   -199   -286    502       C  
ATOM    890  CE3 TRP A 141      20.119  23.270  12.712  1.00  7.25           C  
ANISOU  890  CE3 TRP A 141      966    932    855   -170   -347    374       C  
ATOM    891  CZ2 TRP A 141      20.911  20.560  12.364  1.00  9.82           C  
ANISOU  891  CZ2 TRP A 141     1278   1137   1315   -157   -329    503       C  
ATOM    892  CZ3 TRP A 141      21.422  22.935  12.381  1.00  9.35           C  
ANISOU  892  CZ3 TRP A 141     1204   1162   1187   -158   -400    401       C  
ATOM    893  CH2 TRP A 141      21.804  21.588  12.204  1.00  8.53           C  
ANISOU  893  CH2 TRP A 141     1086   1006   1150   -140   -379    457       C  
ATOM    894  N   GLY A 142      14.679  25.866  12.078  1.00  9.30           N  
ANISOU  894  N   GLY A 142     1089   1356   1090    -77   -118    168       N  
ATOM    895  CA  GLY A 142      13.648  26.806  12.465  1.00  9.36           C  
ANISOU  895  CA  GLY A 142     1063   1421   1073      3    -60    112       C  
ATOM    896  C   GLY A 142      12.233  26.246  12.362  1.00 12.00           C  
ANISOU  896  C   GLY A 142     1259   1837   1463     -8     16    144       C  
ATOM    897  O   GLY A 142      11.986  25.117  11.936  1.00 12.93           O  
ANISOU  897  O   GLY A 142     1316   1955   1640    -97     13    206       O  
ATOM    898  N   ASN A 143      11.288  27.082  12.792  1.00 10.39           N  
ANISOU  898  N   ASN A 143     1002   1700   1246     86     87     95       N  
ATOM    899  CA  ASN A 143       9.861  26.781  12.731  1.00 14.56           C  
ANISOU  899  CA  ASN A 143     1357   2331   1844     94    166    120       C  
ATOM    900  C   ASN A 143       9.459  26.285  11.346  1.00 15.83           C  
ANISOU  900  C   ASN A 143     1417   2468   2132     32     70    149       C  
ATOM    901  O   ASN A 143       9.874  26.847  10.331  1.00 12.43           O  
ANISOU  901  O   ASN A 143     1033   1958   1731     64    -38    118       O  
ATOM    902  CB  ASN A 143       9.094  28.057  13.094  1.00 12.81           C  
ANISOU  902  CB  ASN A 143     1098   2156   1615    251    231     41       C  
ATOM    903  CG  ASN A 143       7.628  27.821  13.363  1.00 17.89           C  
ANISOU  903  CG  ASN A 143     1536   2941   2321    280    350     66       C  
ATOM    904  OD1 ASN A 143       7.136  26.687  13.337  1.00 17.82           O  
ANISOU  904  OD1 ASN A 143     1411   2999   2360    157    386    149       O  
ATOM    905  ND2 ASN A 143       6.915  28.907  13.642  1.00 23.76           N  
ANISOU  905  ND2 ASN A 143     2229   3725   3074    445    418     -6       N  
ATOM    906  N   THR A 144       8.648  25.220  11.310  1.00 13.21           N  
ANISOU  906  N   THR A 144      954   2201   1864    -69    109    212       N  
ATOM    907  CA  THR A 144       8.118  24.675  10.063  1.00 11.97           C  
ANISOU  907  CA  THR A 144      698   2033   1818   -146      9    228       C  
ATOM    908  C   THR A 144       6.679  25.101   9.784  1.00 16.47           C  
ANISOU  908  C   THR A 144     1054   2718   2484    -95     17    223       C  
ATOM    909  O   THR A 144       6.083  24.618   8.814  1.00 14.77           O  
ANISOU  909  O   THR A 144      759   2500   2352   -168    -79    226       O  
ATOM    910  CB  THR A 144       8.197  23.145  10.066  1.00 14.20           C  
ANISOU  910  CB  THR A 144      981   2283   2132   -316     14    296       C  
ATOM    911  OG1 THR A 144       7.382  22.629  11.125  1.00 13.59           O  
ANISOU  911  OG1 THR A 144      795   2306   2061   -371    151    360       O  
ATOM    912  CG2 THR A 144       9.633  22.674  10.264  1.00 10.79           C  
ANISOU  912  CG2 THR A 144      740   1735   1626   -343     -6    308       C  
ATOM    913  N   LYS A 145       6.103  25.985  10.601  1.00 14.64           N  
ANISOU  913  N   LYS A 145      754   2572   2236     39    126    197       N  
ATOM    914  CA  LYS A 145       4.735  26.450  10.401  1.00 16.47           C  
ANISOU  914  CA  LYS A 145      769   2915   2575    119    145    189       C  
ATOM    915  C   LYS A 145       4.705  27.955  10.156  1.00 20.46           C  
ANISOU  915  C   LYS A 145     1298   3395   3081    331    109    124       C  
ATOM    916  O   LYS A 145       5.447  28.714  10.787  1.00 22.00           O  
ANISOU  916  O   LYS A 145     1666   3518   3176    424    158     68       O  
ATOM    917  CB  LYS A 145       3.848  26.097  11.607  1.00 25.05           C  
ANISOU  917  CB  LYS A 145     1748   4111   3660    102    334    209       C  
ATOM    918  CG  LYS A 145       3.518  24.616  11.700  1.00 33.46           C  
ANISOU  918  CG  LYS A 145     2781   5172   4762   -107    354    273       C  
ATOM    919  CD  LYS A 145       2.663  24.293  12.922  1.00 43.90           C  
ANISOU  919  CD  LYS A 145     4009   6598   6073   -130    550    304       C  
ATOM    920  CE  LYS A 145       2.257  22.820  12.940  1.00 49.36           C  
ANISOU  920  CE  LYS A 145     4672   7264   6820   -339    558    370       C  
ATOM    921  NZ  LYS A 145       1.683  22.392  14.257  1.00 48.62           N  
ANISOU  921  NZ  LYS A 145     4538   7254   6683   -385    762    422       N  
ATOM    922  N   SER A 146       3.837  28.384   9.232  1.00 21.10           N  
ANISOU  922  N   SER A 146     1282   3464   3269    383      3    109       N  
ATOM    923  CA  SER A 146       3.645  29.809   8.971  1.00 24.34           C  
ANISOU  923  CA  SER A 146     1720   3820   3708    584    -37     66       C  
ATOM    924  C   SER A 146       2.650  30.448   9.931  1.00 33.85           C  
ANISOU  924  C   SER A 146     2809   5096   4959    723    120     28       C  
ATOM    925  O   SER A 146       2.612  31.678  10.042  1.00 33.93           O  
ANISOU  925  O   SER A 146     2883   5035   4972    903    131    -20       O  
ATOM    926  CB  SER A 146       3.169  30.026   7.535  1.00 23.69           C  
ANISOU  926  CB  SER A 146     1604   3681   3716    580   -229     83       C  
ATOM    927  OG  SER A 146       1.993  29.282   7.276  1.00 32.15           O  
ANISOU  927  OG  SER A 146     2486   4852   4877    497   -251     79       O  
ATOM    928  N   SER A 147       1.831  29.640  10.602  1.00 36.33           N  
ANISOU  928  N   SER A 147     2967   5529   5307    637    243     47       N  
ATOM    929  CA  SER A 147       0.985  30.085  11.699  1.00 41.12           C  
ANISOU  929  CA  SER A 147     3477   6219   5928    747    434      8       C  
ATOM    930  C   SER A 147       1.191  29.125  12.862  1.00 41.26           C  
ANISOU  930  C   SER A 147     3515   6324   5837    621    607     37       C  
ATOM    931  O   SER A 147       1.120  27.904  12.681  1.00 38.78           O  
ANISOU  931  O   SER A 147     3148   6041   5546    426    583    105       O  
ATOM    932  CB  SER A 147      -0.488  30.130  11.285  1.00 44.35           C  
ANISOU  932  CB  SER A 147     3639   6698   6514    772    412     11       C  
ATOM    933  OG  SER A 147      -1.299  30.539  12.369  1.00 52.64           O  
ANISOU  933  OG  SER A 147     4587   7834   7581    879    615    -32       O  
ATOM    934  N   GLY A 148       1.455  29.670  14.046  1.00 38.82           N  
ANISOU  934  N   GLY A 148     3313   6035   5401    726    774    -18       N  
ATOM    935  CA  GLY A 148       1.835  28.842  15.172  1.00 36.81           C  
ANISOU  935  CA  GLY A 148     3137   5846   5002    611    923     19       C  
ATOM    936  C   GLY A 148       3.302  28.459  15.093  1.00 30.29           C  
ANISOU  936  C   GLY A 148     2509   4954   4046    534    841     46       C  
ATOM    937  O   GLY A 148       4.061  28.971  14.264  1.00 26.28           O  
ANISOU  937  O   GLY A 148     2084   4354   3549    590    692     16       O  
ATOM    938  N   THR A 149       3.704  27.533  15.969  1.00 28.18           N  
ANISOU  938  N   THR A 149     2320   4729   3657    402    937    109       N  
ATOM    939  CA  THR A 149       5.087  27.069  16.024  1.00 25.57           C  
ANISOU  939  CA  THR A 149     2188   4322   3207    312    857    142       C  
ATOM    940  C   THR A 149       5.149  25.548  16.058  1.00 20.47           C  
ANISOU  940  C   THR A 149     1506   3692   2580     94    861    276       C  
ATOM    941  O   THR A 149       4.406  24.905  16.810  1.00 21.45           O  
ANISOU  941  O   THR A 149     1581   3871   2698     17    986    326       O  
ATOM    942  CB  THR A 149       5.828  27.629  17.249  1.00 30.79           C  
ANISOU  942  CB  THR A 149     3078   4970   3652    388    939     73       C  
ATOM    943  OG1 THR A 149       5.165  27.199  18.443  1.00 34.96           O  
ANISOU  943  OG1 THR A 149     3575   5626   4081    362   1140    113       O  
ATOM    944  CG2 THR A 149       5.868  29.152  17.215  1.00 32.94           C  
ANISOU  944  CG2 THR A 149     3429   5179   3907    594    921    -76       C  
ATOM    945  N   SER A 150       6.047  24.985  15.250  1.00 18.48           N  
ANISOU  945  N   SER A 150     1355   3302   2365     -9    689    304       N  
ATOM    946  CA  SER A 150       6.456  23.588  15.356  1.00 21.49           C  
ANISOU  946  CA  SER A 150     1785   3637   2742   -193    673    416       C  
ATOM    947  C   SER A 150       7.935  23.513  15.009  1.00 18.94           C  
ANISOU  947  C   SER A 150     1675   3158   2365   -203    524    396       C  
ATOM    948  O   SER A 150       8.333  23.886  13.903  1.00 19.07           O  
ANISOU  948  O   SER A 150     1707   3084   2455   -176    384    339       O  
ATOM    949  CB  SER A 150       5.642  22.684  14.425  1.00 20.57           C  
ANISOU  949  CB  SER A 150     1526   3487   2803   -324    604    453       C  
ATOM    950  OG  SER A 150       6.106  21.349  14.520  1.00 22.37           O  
ANISOU  950  OG  SER A 150     1860   3609   3030   -477    574    530       O  
ATOM    951  N   TYR A 151       8.754  23.041  15.943  1.00 15.62           N  
ANISOU  951  N   TYR A 151     1410   2714   1812   -240    553    450       N  
ATOM    952  CA  TYR A 151      10.191  23.027  15.708  1.00 14.14           C  
ANISOU  952  CA  TYR A 151     1393   2398   1582   -235    416    433       C  
ATOM    953  C   TYR A 151      10.664  21.610  15.426  1.00 16.25           C  
ANISOU  953  C   TYR A 151     1696   2572   1907   -365    364    538       C  
ATOM    954  O   TYR A 151      10.366  20.702  16.211  1.00 17.45           O  
ANISOU  954  O   TYR A 151     1857   2754   2020   -449    451    649       O  
ATOM    955  CB  TYR A 151      10.942  23.599  16.920  1.00 13.93           C  
ANISOU  955  CB  TYR A 151     1526   2401   1366   -165    442    408       C  
ATOM    956  CG  TYR A 151      10.649  25.060  17.166  1.00 14.34           C  
ANISOU  956  CG  TYR A 151     1590   2500   1360    -26    478    277       C  
ATOM    957  CD1 TYR A 151      11.201  26.052  16.349  1.00 15.92           C  
ANISOU  957  CD1 TYR A 151     1827   2606   1615     45    358    177       C  
ATOM    958  CD2 TYR A 151       9.824  25.452  18.212  1.00 19.06           C  
ANISOU  958  CD2 TYR A 151     2173   3226   1844     38    643    254       C  
ATOM    959  CE1 TYR A 151      10.931  27.398  16.579  1.00 16.80           C  
ANISOU  959  CE1 TYR A 151     1973   2726   1686    175    385     58       C  
ATOM    960  CE2 TYR A 151       9.544  26.787  18.444  1.00 22.39           C  
ANISOU  960  CE2 TYR A 151     2622   3668   2217    185    682    118       C  
ATOM    961  CZ  TYR A 151      10.100  27.756  17.625  1.00 16.97           C  
ANISOU  961  CZ  TYR A 151     1984   2861   1601    252    545     21       C  
ATOM    962  OH  TYR A 151       9.814  29.082  17.872  1.00 17.98           O  
ANISOU  962  OH  TYR A 151     2162   2977   1692    401    582   -112       O  
ATOM    963  N   PRO A 152      11.397  21.380  14.341  1.00 12.63           N  
ANISOU  963  N   PRO A 152     1271   1992   1536   -381    234    511       N  
ATOM    964  CA  PRO A 152      11.761  20.012  13.969  1.00 11.82           C  
ANISOU  964  CA  PRO A 152     1206   1778   1507   -487    191    592       C  
ATOM    965  C   PRO A 152      12.928  19.492  14.795  1.00 17.12           C  
ANISOU  965  C   PRO A 152     2023   2393   2090   -477    168    667       C  
ATOM    966  O   PRO A 152      13.708  20.248  15.375  1.00 15.59           O  
ANISOU  966  O   PRO A 152     1904   2231   1788   -393    139    636       O  
ATOM    967  CB  PRO A 152      12.159  20.142  12.496  1.00 10.54           C  
ANISOU  967  CB  PRO A 152     1038   1523   1443   -476     75    510       C  
ATOM    968  CG  PRO A 152      12.728  21.549  12.398  1.00 11.24           C  
ANISOU  968  CG  PRO A 152     1159   1641   1470   -355     34    421       C  
ATOM    969  CD  PRO A 152      11.922  22.379  13.387  1.00 14.75           C  
ANISOU  969  CD  PRO A 152     1556   2212   1835   -298    132    405       C  
ATOM    970  N   ASP A 153      13.030  18.161  14.843  1.00 18.28           N  
ANISOU  970  N   ASP A 153     2217   2436   2292   -537    163    730       N  
ATOM    971  CA  ASP A 153      14.229  17.549  15.401  1.00 13.53           C  
ANISOU  971  CA  ASP A 153     1741   1753   1645   -493    111    780       C  
ATOM    972  C   ASP A 153      15.355  17.525  14.379  1.00 14.19           C  
ANISOU  972  C   ASP A 153     1851   1735   1806   -440      4    721       C  
ATOM    973  O   ASP A 153      16.512  17.802  14.718  1.00 13.17           O  
ANISOU  973  O   ASP A 153     1775   1600   1628   -369    -58    727       O  
ATOM    974  CB  ASP A 153      13.938  16.124  15.881  1.00 14.16           C  
ANISOU  974  CB  ASP A 153     1874   1750   1756   -549    156    857       C  
ATOM    975  CG  ASP A 153      13.080  16.085  17.127  1.00 20.74           C  
ANISOU  975  CG  ASP A 153     2711   2682   2488   -591    274    934       C  
ATOM    976  OD1 ASP A 153      13.204  16.989  17.984  1.00 20.33           O  
ANISOU  976  OD1 ASP A 153     2683   2751   2292   -539    305    940       O  
ATOM    977  OD2 ASP A 153      12.284  15.134  17.246  1.00 25.35           O  
ANISOU  977  OD2 ASP A 153     3283   3220   3128   -677    342    983       O  
ATOM    978  N   VAL A 154      15.038  17.201  13.127  1.00 11.88           N  
ANISOU  978  N   VAL A 154     1517   1372   1624   -471    -17    653       N  
ATOM    979  CA  VAL A 154      16.048  16.982  12.114  1.00 11.12           C  
ANISOU  979  CA  VAL A 154     1455   1179   1590   -419    -85    592       C  
ATOM    980  C   VAL A 154      16.120  18.196  11.201  1.00 12.36           C  
ANISOU  980  C   VAL A 154     1564   1381   1753   -395   -124    512       C  
ATOM    981  O   VAL A 154      15.204  19.021  11.137  1.00 12.16           O  
ANISOU  981  O   VAL A 154     1470   1438   1714   -428   -106    496       O  
ATOM    982  CB  VAL A 154      15.787  15.692  11.302  1.00 10.76           C  
ANISOU  982  CB  VAL A 154     1441   1012   1634   -461    -79    563       C  
ATOM    983  CG1 VAL A 154      15.751  14.466  12.240  1.00 12.43           C  
ANISOU  983  CG1 VAL A 154     1720   1157   1848   -487    -38    656       C  
ATOM    984  CG2 VAL A 154      14.486  15.807  10.502  1.00 14.57           C  
ANISOU  984  CG2 VAL A 154     1853   1524   2158   -542    -70    502       C  
ATOM    985  N   LEU A 155      17.228  18.294  10.468  1.00  8.51           N  
ANISOU  985  N   LEU A 155     1104    837   1291   -335   -170    466       N  
ATOM    986  CA  LEU A 155      17.476  19.461   9.630  1.00  8.58           C  
ANISOU  986  CA  LEU A 155     1087    875   1297   -310   -204    401       C  
ATOM    987  C   LEU A 155      16.521  19.491   8.442  1.00  9.49           C  
ANISOU  987  C   LEU A 155     1175    986   1446   -352   -209    328       C  
ATOM    988  O   LEU A 155      16.289  18.469   7.791  1.00 10.98           O  
ANISOU  988  O   LEU A 155     1391   1109   1671   -378   -203    299       O  
ATOM    989  CB  LEU A 155      18.922  19.448   9.132  1.00  6.79           C  
ANISOU  989  CB  LEU A 155      884    601   1093   -243   -229    380       C  
ATOM    990  CG  LEU A 155      19.355  20.681   8.346  1.00  6.12           C  
ANISOU  990  CG  LEU A 155      781    551    994   -217   -250    319       C  
ATOM    991  CD1 LEU A 155      19.346  21.924   9.254  1.00  6.01           C  
ANISOU  991  CD1 LEU A 155      750    622    912   -202   -271    318       C  
ATOM    992  CD2 LEU A 155      20.737  20.441   7.748  1.00  6.08           C  
ANISOU  992  CD2 LEU A 155      778    498   1034   -168   -248    314       C  
ATOM    993  N   LYS A 156      15.982  20.676   8.149  1.00 11.41           N  
ANISOU  993  N   LYS A 156     1371   1305   1661   -338   -225    286       N  
ATOM    994  CA  LYS A 156      15.071  20.878   7.029  1.00  9.86           C  
ANISOU  994  CA  LYS A 156     1139   1121   1486   -369   -260    231       C  
ATOM    995  C   LYS A 156      15.740  21.719   5.952  1.00 10.71           C  
ANISOU  995  C   LYS A 156     1290   1216   1564   -318   -297    177       C  
ATOM    996  O   LYS A 156      16.629  22.524   6.235  1.00  8.85           O  
ANISOU  996  O   LYS A 156     1077    989   1298   -263   -290    182       O  
ATOM    997  CB  LYS A 156      13.772  21.560   7.473  1.00  7.42           C  
ANISOU  997  CB  LYS A 156      731    915   1174   -370   -248    234       C  
ATOM    998  CG  LYS A 156      13.041  20.806   8.571  1.00  8.39           C  
ANISOU  998  CG  LYS A 156      799   1074   1316   -431   -183    299       C  
ATOM    999  CD  LYS A 156      12.535  19.451   8.043  1.00 10.72           C  
ANISOU  999  CD  LYS A 156     1104   1302   1666   -514   -188    295       C  
ATOM   1000  CE  LYS A 156      11.862  18.649   9.155  1.00 18.55           C  
ANISOU 1000  CE  LYS A 156     2059   2316   2674   -580   -111    369       C  
ATOM   1001  NZ  LYS A 156      11.054  17.529   8.584  1.00 25.64           N  
ANISOU 1001  NZ  LYS A 156     2944   3161   3635   -666   -120    345       N  
ATOM   1002  N   CYS A 157      15.288  21.521   4.709  1.00  7.85           N  
ANISOU 1002  N   CYS A 157      946    841   1197   -339   -334    129       N  
ATOM   1003  CA  CYS A 157      15.912  22.072   3.516  1.00  8.94           C  
ANISOU 1003  CA  CYS A 157     1149    959   1291   -312   -362     91       C  
ATOM   1004  C   CYS A 157      14.842  22.690   2.633  1.00 10.45           C  
ANISOU 1004  C   CYS A 157     1319   1203   1449   -310   -424     66       C  
ATOM   1005  O   CYS A 157      13.704  22.222   2.604  1.00  9.90           O  
ANISOU 1005  O   CYS A 157     1190   1165   1405   -345   -446     57       O  
ATOM   1006  CB  CYS A 157      16.642  20.988   2.695  1.00  9.86           C  
ANISOU 1006  CB  CYS A 157     1351    991   1404   -332   -342     52       C  
ATOM   1007  SG  CYS A 157      18.328  20.610   3.209  1.00 13.46           S  
ANISOU 1007  SG  CYS A 157     1834   1390   1891   -274   -264     80       S  
ATOM   1008  N   LEU A 158      15.226  23.724   1.884  1.00  9.24           N  
ANISOU 1008  N   LEU A 158     1213   1056   1241   -271   -454     64       N  
ATOM   1009  CA  LEU A 158      14.312  24.374   0.955  1.00  9.45           C  
ANISOU 1009  CA  LEU A 158     1237   1125   1229   -249   -518     57       C  
ATOM   1010  C   LEU A 158      15.090  24.870  -0.254  1.00  7.91           C  
ANISOU 1010  C   LEU A 158     1158    905    941   -240   -539     55       C  
ATOM   1011  O   LEU A 158      16.101  25.562  -0.101  1.00 10.03           O  
ANISOU 1011  O   LEU A 158     1470   1149   1193   -217   -499     84       O  
ATOM   1012  CB  LEU A 158      13.583  25.547   1.618  1.00 11.35           C  
ANISOU 1012  CB  LEU A 158     1400   1411   1500   -183   -532     87       C  
ATOM   1013  CG  LEU A 158      12.696  26.390   0.689  1.00  8.11           C  
ANISOU 1013  CG  LEU A 158      983   1036   1061   -136   -602     94       C  
ATOM   1014  CD1 LEU A 158      11.422  25.639   0.336  1.00 12.51           C  
ANISOU 1014  CD1 LEU A 158     1454   1657   1644   -174   -652     71       C  
ATOM   1015  CD2 LEU A 158      12.362  27.740   1.347  1.00 11.20           C  
ANISOU 1015  CD2 LEU A 158     1336   1436   1485    -43   -605    120       C  
ATOM   1016  N   LYS A 159      14.620  24.522  -1.444  1.00 10.16           N  
ANISOU 1016  N   LYS A 159     1094   1148   1619   -193   -600    386       N  
ATOM   1017  CA  LYS A 159      15.150  25.112  -2.668  1.00 10.22           C  
ANISOU 1017  CA  LYS A 159     1233   1064   1588    -61   -407    244       C  
ATOM   1018  C   LYS A 159      14.358  26.371  -2.979  1.00  9.41           C  
ANISOU 1018  C   LYS A 159     1134   1158   1285   -116   -451    171       C  
ATOM   1019  O   LYS A 159      13.123  26.335  -3.018  1.00 13.83           O  
ANISOU 1019  O   LYS A 159     1720   1803   1730   -232   -589    180       O  
ATOM   1020  CB  LYS A 159      15.069  24.138  -3.847  1.00 12.22           C  
ANISOU 1020  CB  LYS A 159     1812   1027   1804    -44   -299    116       C  
ATOM   1021  CG  LYS A 159      15.789  22.820  -3.636  1.00 16.69           C  
ANISOU 1021  CG  LYS A 159     2420   1300   2622     62   -200    177       C  
ATOM   1022  CD  LYS A 159      17.277  23.009  -3.417  1.00 23.28           C  
ANISOU 1022  CD  LYS A 159     3005   2083   3759    292     11    292       C  
ATOM   1023  CE  LYS A 159      18.084  22.003  -4.236  1.00 33.84           C  
ANISOU 1023  CE  LYS A 159     4532   3014   5310    510    349    222       C  
ATOM   1024  NZ  LYS A 159      17.429  20.668  -4.366  1.00 35.82           N  
ANISOU 1024  NZ  LYS A 159     5114   2951   5544    438    300    153       N  
ATOM   1025  N   ALA A 160      15.069  27.476  -3.235  1.00 10.61           N  
ANISOU 1025  N   ALA A 160     1239   1366   1427    -34   -338    139       N  
ATOM   1026  CA  ALA A 160      14.425  28.778  -3.429  1.00  9.05           C  
ANISOU 1026  CA  ALA A 160     1036   1306   1097    -54   -372     99       C  
ATOM   1027  C   ALA A 160      15.250  29.664  -4.352  1.00  8.65           C  
ANISOU 1027  C   ALA A 160     1067   1215   1005     12   -243     40       C  
ATOM   1028  O   ALA A 160      16.487  29.642  -4.273  1.00  8.54           O  
ANISOU 1028  O   ALA A 160      986   1165   1095     72   -121     77       O  
ATOM   1029  CB  ALA A 160      14.229  29.490  -2.084  1.00 11.94           C  
ANISOU 1029  CB  ALA A 160     1281   1783   1471    -72   -353    122       C  
ATOM   1030  N   PRO A 161      14.610  30.460  -5.208  1.00  9.90           N  
ANISOU 1030  N   PRO A 161     1335   1392   1036    -16   -284      2       N  
ATOM   1031  CA  PRO A 161      15.353  31.341  -6.108  1.00 12.94           C  
ANISOU 1031  CA  PRO A 161     1819   1748   1349      1   -182    -34       C  
ATOM   1032  C   PRO A 161      15.634  32.707  -5.503  1.00 10.57           C  
ANISOU 1032  C   PRO A 161     1418   1528   1070     23   -193      6       C  
ATOM   1033  O   PRO A 161      14.884  33.225  -4.678  1.00  9.40           O  
ANISOU 1033  O   PRO A 161     1194   1432    945     33   -263     27       O  
ATOM   1034  CB  PRO A 161      14.394  31.487  -7.298  1.00 11.93           C  
ANISOU 1034  CB  PRO A 161     1885   1590   1059   -106   -296    -42       C  
ATOM   1035  CG  PRO A 161      13.023  31.512  -6.609  1.00  8.03           C  
ANISOU 1035  CG  PRO A 161     1224   1185    643   -115   -468     54       C  
ATOM   1036  CD  PRO A 161      13.155  30.521  -5.454  1.00  8.32           C  
ANISOU 1036  CD  PRO A 161     1145   1243    773    -91   -451     48       C  
ATOM   1037  N   ILE A 162      16.727  33.305  -5.970  1.00 12.90           N  
ANISOU 1037  N   ILE A 162     1746   1813   1344     18    -91     14       N  
ATOM   1038  CA  ILE A 162      16.998  34.713  -5.692  1.00 11.03           C  
ANISOU 1038  CA  ILE A 162     1514   1603   1074    -17   -124     49       C  
ATOM   1039  C   ILE A 162      16.025  35.573  -6.484  1.00 11.23           C  
ANISOU 1039  C   ILE A 162     1666   1580   1021    -17   -217     43       C  
ATOM   1040  O   ILE A 162      15.820  35.358  -7.689  1.00  9.59           O  
ANISOU 1040  O   ILE A 162     1582   1345    716    -68   -237     43       O  
ATOM   1041  CB  ILE A 162      18.456  35.042  -6.041  1.00  9.05           C  
ANISOU 1041  CB  ILE A 162     1232   1377    830    -66    -14    115       C  
ATOM   1042  CG1 ILE A 162      19.390  34.248  -5.119  1.00 12.02           C  
ANISOU 1042  CG1 ILE A 162     1393   1806   1369    -66     28    223       C  
ATOM   1043  CG2 ILE A 162      18.730  36.546  -5.953  1.00  8.17           C  
ANISOU 1043  CG2 ILE A 162     1201   1262    640   -162    -82    159       C  
ATOM   1044  CD1 ILE A 162      20.829  34.356  -5.508  1.00 16.29           C  
ANISOU 1044  CD1 ILE A 162     1794   2393   2002    -88    161    364       C  
ATOM   1045  N   LEU A 163      15.420  36.558  -5.817  1.00  8.77           N  
ANISOU 1045  N   LEU A 163     1346   1234    752     24   -265     57       N  
ATOM   1046  CA  LEU A 163      14.499  37.456  -6.499  1.00  9.92           C  
ANISOU 1046  CA  LEU A 163     1550   1299    920     67   -357    121       C  
ATOM   1047  C   LEU A 163      15.232  38.688  -7.033  1.00 13.01           C  
ANISOU 1047  C   LEU A 163     2089   1608   1245      2   -368    154       C  
ATOM   1048  O   LEU A 163      16.330  39.035  -6.596  1.00 13.28           O  
ANISOU 1048  O   LEU A 163     2168   1653   1225    -77   -301    128       O  
ATOM   1049  CB  LEU A 163      13.358  37.889  -5.572  1.00  8.87           C  
ANISOU 1049  CB  LEU A 163     1318   1117    936    206   -331    135       C  
ATOM   1050  CG  LEU A 163      12.630  36.765  -4.828  1.00  9.90           C  
ANISOU 1050  CG  LEU A 163     1282   1354   1125    238   -309    124       C  
ATOM   1051  CD1 LEU A 163      11.434  37.328  -4.078  1.00 11.35           C  
ANISOU 1051  CD1 LEU A 163     1344   1494   1475    394   -212    164       C  
ATOM   1052  CD2 LEU A 163      12.173  35.676  -5.808  1.00  9.59           C  
ANISOU 1052  CD2 LEU A 163     1204   1386   1052    156   -460    201       C  
ATOM   1053  N   SER A 164      14.600  39.349  -7.992  1.00 10.55           N  
ANISOU 1053  N   SER A 164     1843   1221    943     -2   -493    263       N  
ATOM   1054  CA  SER A 164      15.172  40.571  -8.534  1.00 12.65           C  
ANISOU 1054  CA  SER A 164     2268   1389   1152    -82   -537    326       C  
ATOM   1055  C   SER A 164      15.179  41.668  -7.476  1.00 13.04           C  
ANISOU 1055  C   SER A 164     2385   1270   1301      5   -470    286       C  
ATOM   1056  O   SER A 164      14.390  41.665  -6.518  1.00 13.74           O  
ANISOU 1056  O   SER A 164     2405   1290   1527    163   -380    230       O  
ATOM   1057  CB  SER A 164      14.390  41.042  -9.755  1.00 17.18           C  
ANISOU 1057  CB  SER A 164     2856   1912   1761   -129   -696    475       C  
ATOM   1058  OG  SER A 164      13.125  41.532  -9.348  1.00 18.28           O  
ANISOU 1058  OG  SER A 164     2875   1931   2139     57   -770    596       O  
ATOM   1059  N   ASP A 165      16.090  42.620  -7.668  1.00 19.58           N  
ANISOU 1059  N   ASP A 165     2886   1969   2584    -61   -814    442       N  
ATOM   1060  CA  ASP A 165      16.191  43.741  -6.743  1.00 23.39           C  
ANISOU 1060  CA  ASP A 165     3343   2326   3218   -217   -894    459       C  
ATOM   1061  C   ASP A 165      14.902  44.556  -6.724  1.00 19.99           C  
ANISOU 1061  C   ASP A 165     3120   1743   2734   -162  -1005    449       C  
ATOM   1062  O   ASP A 165      14.425  44.952  -5.655  1.00 17.56           O  
ANISOU 1062  O   ASP A 165     2811   1355   2505   -187  -1132    349       O  
ATOM   1063  CB  ASP A 165      17.385  44.612  -7.127  1.00 32.23           C  
ANISOU 1063  CB  ASP A 165     4358   3402   4487   -409   -714    576       C  
ATOM   1064  CG  ASP A 165      17.882  45.455  -5.976  1.00 55.76           C  
ANISOU 1064  CG  ASP A 165     7174   6288   7724   -619   -827    440       C  
ATOM   1065  OD1 ASP A 165      17.942  46.691  -6.130  1.00 64.94           O  
ANISOU 1065  OD1 ASP A 165     8416   7192   9066   -800   -733    488       O  
ATOM   1066  OD2 ASP A 165      18.204  44.884  -4.910  1.00 60.76           O  
ANISOU 1066  OD2 ASP A 165     7620   7096   8370   -568  -1008    270       O  
ATOM   1067  N   SER A 166      14.307  44.804  -7.894  1.00 17.49           N  
ANISOU 1067  N   SER A 166     2982   1428   2236    -17   -968    537       N  
ATOM   1068  CA  SER A 166      13.093  45.617  -7.909  1.00 22.76           C  
ANISOU 1068  CA  SER A 166     3761   2042   2845    103  -1038    484       C  
ATOM   1069  C   SER A 166      11.950  44.907  -7.192  1.00 19.79           C  
ANISOU 1069  C   SER A 166     3253   1755   2510    146  -1155    229       C  
ATOM   1070  O   SER A 166      11.186  45.542  -6.457  1.00 18.51           O  
ANISOU 1070  O   SER A 166     3091   1531   2411    155  -1201    149       O  
ATOM   1071  CB  SER A 166      12.702  45.981  -9.342  1.00 27.59           C  
ANISOU 1071  CB  SER A 166     4552   2740   3193    342   -974    617       C  
ATOM   1072  OG  SER A 166      12.319  44.837 -10.065  1.00 39.03           O  
ANISOU 1072  OG  SER A 166     5947   4429   4453    494  -1070    454       O  
ATOM   1073  N   SER A 167      11.839  43.585  -7.358  1.00 14.66           N  
ANISOU 1073  N   SER A 167     2506   1201   1862    171  -1178    116       N  
ATOM   1074  CA ASER A 167      10.800  42.842  -6.650  0.33 16.18           C  
ANISOU 1074  CA ASER A 167     2579   1375   2194    180  -1226    -67       C  
ATOM   1075  CA BSER A 167      10.799  42.846  -6.649  0.67 16.58           C  
ANISOU 1075  CA BSER A 167     2630   1426   2244    180  -1226    -67       C  
ATOM   1076  C   SER A 167      11.049  42.846  -5.146  1.00 12.80           C  
ANISOU 1076  C   SER A 167     2119    869   1875     85  -1173    -23       C  
ATOM   1077  O   SER A 167      10.111  43.008  -4.352  1.00 12.85           O  
ANISOU 1077  O   SER A 167     2093    841   1948    120  -1200    -91       O  
ATOM   1078  CB ASER A 167      10.729  41.411  -7.179  0.33 16.51           C  
ANISOU 1078  CB ASER A 167     2522   1464   2286    192  -1254   -234       C  
ATOM   1079  CB BSER A 167      10.717  41.416  -7.177  0.67 16.39           C  
ANISOU 1079  CB BSER A 167     2506   1449   2271    193  -1255   -235       C  
ATOM   1080  OG ASER A 167       9.944  40.592  -6.332  0.33 18.36           O  
ANISOU 1080  OG ASER A 167     2614   1592   2769    115  -1167   -371       O  
ATOM   1081  OG BSER A 167      10.119  41.393  -8.457  0.67 16.32           O  
ANISOU 1081  OG BSER A 167     2484   1598   2118    334  -1334   -401       O  
ATOM   1082  N   CYS A 168      12.305  42.666  -4.739  1.00 14.63           N  
ANISOU 1082  N   CYS A 168     2336   1127   2095     20  -1115     79       N  
ATOM   1083  CA  CYS A 168      12.646  42.703  -3.324  1.00 18.13           C  
ANISOU 1083  CA  CYS A 168     2759   1588   2543     23  -1100     94       C  
ATOM   1084  C   CYS A 168      12.300  44.059  -2.724  1.00 16.15           C  
ANISOU 1084  C   CYS A 168     2583   1266   2287      8  -1195     33       C  
ATOM   1085  O   CYS A 168      11.673  44.143  -1.660  1.00 17.61           O  
ANISOU 1085  O   CYS A 168     2798   1460   2433     97  -1203    -23       O  
ATOM   1086  CB  CYS A 168      14.135  42.390  -3.155  1.00 14.80           C  
ANISOU 1086  CB  CYS A 168     2263   1252   2110     21  -1112    173       C  
ATOM   1087  SG  CYS A 168      14.692  42.156  -1.485  1.00 15.60           S  
ANISOU 1087  SG  CYS A 168     2322   1505   2100    164  -1141    163       S  
ATOM   1088  N   LYS A 169      12.684  45.138  -3.410  1.00 13.76           N  
ANISOU 1088  N   LYS A 169     2338    877   2013    -70  -1291     67       N  
ATOM   1089  CA  LYS A 169      12.413  46.478  -2.896  1.00 20.47           C  
ANISOU 1089  CA  LYS A 169     3261   1629   2887    -49  -1365     28       C  
ATOM   1090  C   LYS A 169      10.929  46.802  -2.941  1.00 23.15           C  
ANISOU 1090  C   LYS A 169     3650   1978   3170     79  -1358    -49       C  
ATOM   1091  O   LYS A 169      10.424  47.516  -2.066  1.00 23.64           O  
ANISOU 1091  O   LYS A 169     3762   1983   3237    164  -1405   -135       O  
ATOM   1092  CB  LYS A 169      13.209  47.515  -3.684  1.00 17.37           C  
ANISOU 1092  CB  LYS A 169     2918   1072   2609   -192  -1286    108       C  
ATOM   1093  CG  LYS A 169      14.708  47.435  -3.442  1.00 21.90           C  
ANISOU 1093  CG  LYS A 169     3340   1640   3340   -397  -1279     75       C  
ATOM   1094  CD  LYS A 169      15.446  48.459  -4.276  1.00 31.59           C  
ANISOU 1094  CD  LYS A 169     4597   2632   4775   -597  -1089    176       C  
ATOM   1095  CE  LYS A 169      16.899  48.562  -3.856  1.00 38.05           C  
ANISOU 1095  CE  LYS A 169     5129   3487   5843   -861  -1075     27       C  
ATOM   1096  NZ  LYS A 169      17.644  49.551  -4.682  1.00 44.32           N  
ANISOU 1096  NZ  LYS A 169     5923   3993   6923  -1118   -771    141       N  
ATOM   1097  N   SER A 170      10.219  46.295  -3.950  1.00 17.70           N  
ANISOU 1097  N   SER A 170     2938   1338   2450    133  -1301    -48       N  
ATOM   1098  CA  SER A 170       8.777  46.491  -3.999  1.00 20.03           C  
ANISOU 1098  CA  SER A 170     3215   1646   2751    294  -1336   -150       C  
ATOM   1099  C   SER A 170       8.084  45.760  -2.852  1.00 21.37           C  
ANISOU 1099  C   SER A 170     3268   1852   2998    338  -1322   -243       C  
ATOM   1100  O   SER A 170       7.101  46.262  -2.293  1.00 18.84           O  
ANISOU 1100  O   SER A 170     2923   1523   2713    484  -1347   -332       O  
ATOM   1101  CB  SER A 170       8.241  46.032  -5.357  1.00 21.22           C  
ANISOU 1101  CB  SER A 170     3324   1887   2852    405  -1354   -167       C  
ATOM   1102  OG  SER A 170       6.837  46.115  -5.397  1.00 34.86           O  
ANISOU 1102  OG  SER A 170     4935   3693   4618    586  -1438   -320       O  
ATOM   1103  N   ALA A 171       8.593  44.585  -2.469  1.00 16.77           N  
ANISOU 1103  N   ALA A 171     2532   1817   2022    755   -804     79       N  
ATOM   1104  CA  ALA A 171       8.000  43.857  -1.354  1.00 17.93           C  
ANISOU 1104  CA  ALA A 171     2591   2030   2193    825   -738      8       C  
ATOM   1105  C   ALA A 171       8.252  44.561  -0.023  1.00 22.64           C  
ANISOU 1105  C   ALA A 171     3218   2566   2820    900   -686    -68       C  
ATOM   1106  O   ALA A 171       7.403  44.504   0.872  1.00 18.57           O  
ANISOU 1106  O   ALA A 171     2626   2091   2340    987   -630   -117       O  
ATOM   1107  CB  ALA A 171       8.548  42.426  -1.306  1.00 21.31           C  
ANISOU 1107  CB  ALA A 171     2997   2548   2551    744   -683     -9       C  
ATOM   1108  N   TYR A 172       9.393  45.235   0.123  1.00 14.44           N  
ANISOU 1108  N   TYR A 172     2288   1435   1765    860   -701    -76       N  
ATOM   1109  CA  TYR A 172       9.825  45.821   1.395  1.00 15.53           C  
ANISOU 1109  CA  TYR A 172     2475   1515   1913    905   -665   -158       C  
ATOM   1110  C   TYR A 172      10.334  47.242   1.166  1.00 16.69           C  
ANISOU 1110  C   TYR A 172     2710   1529   2105    887   -736   -141       C  
ATOM   1111  O   TYR A 172      11.536  47.517   1.295  1.00 16.87           O  
ANISOU 1111  O   TYR A 172     2809   1485   2114    814   -755   -136       O  
ATOM   1112  CB  TYR A 172      10.908  44.953   2.035  1.00 15.83           C  
ANISOU 1112  CB  TYR A 172     2545   1579   1890    849   -615   -191       C  
ATOM   1113  CG  TYR A 172      10.463  43.576   2.503  1.00 17.13           C  
ANISOU 1113  CG  TYR A 172     2610   1881   2016    846   -526   -215       C  
ATOM   1114  CD1 TYR A 172       9.609  43.432   3.592  1.00 15.10           C  
ANISOU 1114  CD1 TYR A 172     2291   1681   1766    952   -462   -277       C  
ATOM   1115  CD2 TYR A 172      10.932  42.417   1.880  1.00 15.02           C  
ANISOU 1115  CD2 TYR A 172     2309   1690   1709    731   -498   -173       C  
ATOM   1116  CE1 TYR A 172       9.217  42.180   4.042  1.00 18.20           C  
ANISOU 1116  CE1 TYR A 172     2583   2200   2133    932   -379   -278       C  
ATOM   1117  CE2 TYR A 172      10.543  41.151   2.329  1.00 11.22           C  
ANISOU 1117  CE2 TYR A 172     1733   1319   1210    715   -425   -189       C  
ATOM   1118  CZ  TYR A 172       9.689  41.045   3.413  1.00 13.62           C  
ANISOU 1118  CZ  TYR A 172     1970   1676   1529    809   -369   -233       C  
ATOM   1119  OH  TYR A 172       9.301  39.801   3.866  1.00 12.48           O  
ANISOU 1119  OH  TYR A 172     1725   1640   1378    785   -300   -228       O  
ATOM   1120  N   PRO A 173       9.441  48.169   0.818  1.00 16.77           N  
ANISOU 1120  N   PRO A 173     2698   1494   2180    948   -781   -122       N  
ATOM   1121  CA  PRO A 173       9.873  49.525   0.443  1.00 19.40           C  
ANISOU 1121  CA  PRO A 173     3104   1698   2568    925   -859    -88       C  
ATOM   1122  C   PRO A 173      10.675  50.196   1.550  1.00 22.09           C  
ANISOU 1122  C   PRO A 173     3521   1958   2915    928   -861   -167       C  
ATOM   1123  O   PRO A 173      10.314  50.126   2.726  1.00 20.27           O  
ANISOU 1123  O   PRO A 173     3280   1754   2666   1006   -809   -265       O  
ATOM   1124  CB  PRO A 173       8.549  50.259   0.195  1.00 22.90           C  
ANISOU 1124  CB  PRO A 173     3492   2121   3088   1022   -888    -76       C  
ATOM   1125  CG  PRO A 173       7.547  49.180  -0.050  1.00 26.25           C  
ANISOU 1125  CG  PRO A 173     3808   2671   3495   1055   -845    -60       C  
ATOM   1126  CD  PRO A 173       7.979  48.012   0.766  1.00 17.43           C  
ANISOU 1126  CD  PRO A 173     2678   1642   2304   1039   -761   -122       C  
ATOM   1127  N   GLY A 174      11.778  50.841   1.159  1.00 21.10           N  
ANISOU 1127  N   GLY A 174     3466   1741   2810    835   -922   -116       N  
ATOM   1128  CA  GLY A 174      12.630  51.578   2.083  1.00 24.38           C  
ANISOU 1128  CA  GLY A 174     3952   2069   3244    817   -954   -176       C  
ATOM   1129  C   GLY A 174      13.428  50.738   3.058  1.00 24.37           C  
ANISOU 1129  C   GLY A 174     3967   2120   3174    782   -903   -237       C  
ATOM   1130  O   GLY A 174      14.068  51.294   3.960  1.00 19.72           O  
ANISOU 1130  O   GLY A 174     3433   1471   2590    773   -936   -293       O  
ATOM   1131  N   GLN A 175      13.424  49.418   2.900  1.00 19.96           N  
ANISOU 1131  N   GLN A 175     3362   1668   2553    759   -833   -223       N  
ATOM   1132  CA  GLN A 175      13.994  48.511   3.886  1.00 19.41           C  
ANISOU 1132  CA  GLN A 175     3295   1661   2420    741   -775   -280       C  
ATOM   1133  C   GLN A 175      15.165  47.683   3.376  1.00 20.52           C  
ANISOU 1133  C   GLN A 175     3440   1816   2540    621   -763   -212       C  
ATOM   1134  O   GLN A 175      15.905  47.130   4.196  1.00 16.43           O  
ANISOU 1134  O   GLN A 175     2933   1321   1990    584   -736   -246       O  
ATOM   1135  CB  GLN A 175      12.920  47.538   4.394  1.00 21.34           C  
ANISOU 1135  CB  GLN A 175     3466   2029   2613    829   -685   -333       C  
ATOM   1136  CG  GLN A 175      11.943  48.096   5.411  1.00 30.34           C  
ANISOU 1136  CG  GLN A 175     4594   3185   3750    948   -655   -418       C  
ATOM   1137  CD  GLN A 175      10.617  47.364   5.374  1.00 36.27           C  
ANISOU 1137  CD  GLN A 175     5239   4050   4492   1031   -576   -421       C  
ATOM   1138  OE1 GLN A 175      10.256  46.665   6.319  1.00 28.85           O  
ANISOU 1138  OE1 GLN A 175     4255   3209   3499   1070   -491   -466       O  
ATOM   1139  NE2 GLN A 175       9.861  47.561   4.298  1.00 51.50           N  
ANISOU 1139  NE2 GLN A 175     7119   5969   6478   1051   -608   -361       N  
ATOM   1140  N   ILE A 176      15.348  47.572   2.066  1.00 15.08           N  
ANISOU 1140  N   ILE A 176     2741   1125   1866    559   -778   -109       N  
ATOM   1141  CA  ILE A 176      16.345  46.689   1.476  1.00 16.09           C  
ANISOU 1141  CA  ILE A 176     2862   1287   1964    454   -745    -35       C  
ATOM   1142  C   ILE A 176      17.588  47.520   1.193  1.00 19.70           C  
ANISOU 1142  C   ILE A 176     3351   1658   2475    350   -791     35       C  
ATOM   1143  O   ILE A 176      17.560  48.434   0.361  1.00 20.70           O  
ANISOU 1143  O   ILE A 176     3488   1735   2644    327   -837    107       O  
ATOM   1144  CB  ILE A 176      15.811  46.023   0.200  1.00 15.20           C  
ANISOU 1144  CB  ILE A 176     2713   1255   1807    446   -722     40       C  
ATOM   1145  CG1 ILE A 176      14.496  45.301   0.501  1.00 14.13           C  
ANISOU 1145  CG1 ILE A 176     2511   1217   1640    539   -683    -27       C  
ATOM   1146  CG2 ILE A 176      16.844  45.062  -0.387  1.00 15.09           C  
ANISOU 1146  CG2 ILE A 176     2677   1312   1745    332   -657    101       C  
ATOM   1147  CD1 ILE A 176      14.651  44.148   1.487  1.00 13.96           C  
ANISOU 1147  CD1 ILE A 176     2438   1288   1580    529   -594   -100       C  
ATOM   1148  N   THR A 177      18.682  47.219   1.885  1.00 16.14           N  
ANISOU 1148  N   THR A 177     2905   1195   2033    284   -780     23       N  
ATOM   1149  CA  THR A 177      19.931  47.900   1.587  1.00 20.87           C  
ANISOU 1149  CA  THR A 177     3504   1729   2695    178   -817    104       C  
ATOM   1150  C   THR A 177      20.684  47.134   0.505  1.00 17.34           C  
ANISOU 1150  C   THR A 177     3017   1343   2229     87   -749    217       C  
ATOM   1151  O   THR A 177      20.297  46.037   0.106  1.00 16.75           O  
ANISOU 1151  O   THR A 177     2926   1354   2084    104   -684    220       O  
ATOM   1152  CB  THR A 177      20.792  48.036   2.842  1.00 17.53           C  
ANISOU 1152  CB  THR A 177     3092   1269   2299    148   -852     47       C  
ATOM   1153  OG1 THR A 177      21.301  46.752   3.203  1.00 14.87           O  
ANISOU 1153  OG1 THR A 177     2721   1004   1924    113   -784     39       O  
ATOM   1154  CG2 THR A 177      19.978  48.605   4.004  1.00 16.08           C  
ANISOU 1154  CG2 THR A 177     2956   1057   2096    254   -898    -76       C  
ATOM   1155  N   SER A 178      21.786  47.720   0.034  1.00 19.96           N  
ANISOU 1155  N   SER A 178     3326   1637   2620     -5   -761    313       N  
ATOM   1156  CA  SER A 178      22.620  47.004  -0.924  1.00 18.52           C  
ANISOU 1156  CA  SER A 178     3096   1526   2415    -85   -675    421       C  
ATOM   1157  C   SER A 178      23.267  45.759  -0.328  1.00 18.46           C  
ANISOU 1157  C   SER A 178     3051   1573   2389   -117   -608    390       C  
ATOM   1158  O   SER A 178      23.846  44.963  -1.078  1.00 16.52           O  
ANISOU 1158  O   SER A 178     2765   1399   2111   -167   -520    462       O  
ATOM   1159  CB  SER A 178      23.708  47.929  -1.471  1.00 24.31           C  
ANISOU 1159  CB  SER A 178     3797   2213   3225   -169   -690    534       C  
ATOM   1160  OG  SER A 178      24.512  48.415  -0.413  1.00 28.51           O  
ANISOU 1160  OG  SER A 178     4315   2676   3842   -202   -751    498       O  
ATOM   1161  N   ASN A 179      23.185  45.569   0.993  1.00 14.35           N  
ANISOU 1161  N   ASN A 179     2543   1027   1883    -85   -644    286       N  
ATOM   1162  CA  ASN A 179      23.751  44.408   1.662  1.00 14.10           C  
ANISOU 1162  CA  ASN A 179     2474   1042   1842   -113   -592    256       C  
ATOM   1163  C   ASN A 179      22.708  43.339   1.962  1.00 12.04           C  
ANISOU 1163  C   ASN A 179     2215    865   1496    -39   -539    167       C  
ATOM   1164  O   ASN A 179      22.941  42.471   2.810  1.00 10.39           O  
ANISOU 1164  O   ASN A 179     1969    701   1276    -43   -505    113       O  
ATOM   1165  CB  ASN A 179      24.453  44.850   2.943  1.00 14.69           C  
ANISOU 1165  CB  ASN A 179     2543   1065   1973   -134   -662    207       C  
ATOM   1166  CG  ASN A 179      25.575  45.819   2.662  1.00 19.56           C  
ANISOU 1166  CG  ASN A 179     3124   1629   2680   -210   -706    292       C  
ATOM   1167  OD1 ASN A 179      26.431  45.553   1.815  1.00 16.89           O  
ANISOU 1167  OD1 ASN A 179     2718   1325   2375   -277   -639    394       O  
ATOM   1168  ND2 ASN A 179      25.564  46.964   3.343  1.00 14.93           N  
ANISOU 1168  ND2 ASN A 179     2582    960   2130   -195   -815    252       N  
ATOM   1169  N   MET A 180      21.569  43.381   1.277  1.00 12.68           N  
ANISOU 1169  N   MET A 180     2308    992   1518     26   -524    152       N  
ATOM   1170  CA  MET A 180      20.501  42.412   1.448  1.00 11.94           C  
ANISOU 1170  CA  MET A 180     2177   1006   1355     91   -467     73       C  
ATOM   1171  C   MET A 180      20.002  41.960   0.087  1.00 10.60           C  
ANISOU 1171  C   MET A 180     1986    916   1127     88   -420    117       C  
ATOM   1172  O   MET A 180      20.104  42.693  -0.903  1.00 12.89           O  
ANISOU 1172  O   MET A 180     2310   1172   1414     69   -449    197       O  
ATOM   1173  CB  MET A 180      19.318  42.998   2.232  1.00 11.83           C  
ANISOU 1173  CB  MET A 180     2199    963   1334    198   -519    -13       C  
ATOM   1174  CG  MET A 180      19.675  43.583   3.577  1.00 12.89           C  
ANISOU 1174  CG  MET A 180     2384   1013   1500    219   -578    -75       C  
ATOM   1175  SD  MET A 180      18.311  44.574   4.217  1.00 15.32           S  
ANISOU 1175  SD  MET A 180     2750   1269   1800    365   -635   -169       S  
ATOM   1176  CE  MET A 180      19.091  45.259   5.686  1.00 14.85           C  
ANISOU 1176  CE  MET A 180     2731   1157   1752    350   -691   -226       C  
ATOM   1177  N   PHE A 181      19.436  40.757   0.050  1.00  8.97           N  
ANISOU 1177  N   PHE A 181     1726    811    872    107   -358     66       N  
ATOM   1178  CA  PHE A 181      18.675  40.311  -1.112  1.00  9.05           C  
ANISOU 1178  CA  PHE A 181     1727    894    819    120   -341     80       C  
ATOM   1179  C   PHE A 181      17.503  39.463  -0.637  1.00 12.30           C  
ANISOU 1179  C   PHE A 181     2086   1374   1214    176   -330      3       C  
ATOM   1180  O   PHE A 181      17.499  38.940   0.484  1.00 12.45           O  
ANISOU 1180  O   PHE A 181     2067   1407   1257    189   -304    -49       O  
ATOM   1181  CB  PHE A 181      19.544  39.531  -2.117  1.00 11.74           C  
ANISOU 1181  CB  PHE A 181     2055   1289   1115     52   -267    125       C  
ATOM   1182  CG  PHE A 181      20.003  38.185  -1.627  1.00 13.38           C  
ANISOU 1182  CG  PHE A 181     2202   1548   1332     27   -194     75       C  
ATOM   1183  CD1 PHE A 181      21.172  38.061  -0.902  1.00 11.81           C  
ANISOU 1183  CD1 PHE A 181     1976   1315   1194    -18   -164     90       C  
ATOM   1184  CD2 PHE A 181      19.283  37.034  -1.932  1.00 13.27           C  
ANISOU 1184  CD2 PHE A 181     2154   1608   1278     44   -167     20       C  
ATOM   1185  CE1 PHE A 181      21.605  36.815  -0.450  1.00 12.28           C  
ANISOU 1185  CE1 PHE A 181     1976   1415   1276    -39   -104     53       C  
ATOM   1186  CE2 PHE A 181      19.714  35.787  -1.495  1.00 13.97           C  
ANISOU 1186  CE2 PHE A 181     2187   1729   1391     20   -108    -21       C  
ATOM   1187  CZ  PHE A 181      20.874  35.681  -0.749  1.00  9.30           C  
ANISOU 1187  CZ  PHE A 181     1569   1104    860    -18    -74     -3       C  
ATOM   1188  N   CYS A 182      16.499  39.351  -1.500  1.00 10.60           N  
ANISOU 1188  N   CYS A 182     1866   1202    960    206   -356      9       N  
ATOM   1189  CA  CYS A 182      15.328  38.529  -1.237  1.00  9.64           C  
ANISOU 1189  CA  CYS A 182     1679   1146    838    248   -355    -43       C  
ATOM   1190  C   CYS A 182      15.467  37.196  -1.952  1.00 10.81           C  
ANISOU 1190  C   CYS A 182     1800   1363    946    196   -315    -56       C  
ATOM   1191  O   CYS A 182      16.013  37.126  -3.052  1.00  8.88           O  
ANISOU 1191  O   CYS A 182     1601   1128    645    155   -306    -24       O  
ATOM   1192  CB  CYS A 182      14.046  39.216  -1.711  1.00 10.74           C  
ANISOU 1192  CB  CYS A 182     1818   1282    980    314   -429    -29       C  
ATOM   1193  SG  CYS A 182      13.547  40.640  -0.757  1.00 15.53           S  
ANISOU 1193  SG  CYS A 182     2445   1807   1649    409   -476    -42       S  
ATOM   1194  N   ALA A 183      14.949  36.142  -1.324  1.00  7.98           N  
ANISOU 1194  N   ALA A 183     1367   1050    615    202   -292   -103       N  
ATOM   1195  CA  ALA A 183      14.847  34.839  -1.970  1.00 12.87           C  
ANISOU 1195  CA  ALA A 183     1958   1717   1213    162   -277   -127       C  
ATOM   1196  C   ALA A 183      13.573  34.154  -1.504  1.00  9.94           C  
ANISOU 1196  C   ALA A 183     1500   1387    888    189   -306   -151       C  
ATOM   1197  O   ALA A 183      13.113  34.368  -0.380  1.00  9.87           O  
ANISOU 1197  O   ALA A 183     1439   1384    927    230   -292   -153       O  
ATOM   1198  CB  ALA A 183      16.051  33.936  -1.660  1.00 12.72           C  
ANISOU 1198  CB  ALA A 183     1928   1695   1208    109   -202   -145       C  
ATOM   1199  N   GLY A 184A     13.012  33.323  -2.374  1.00 10.45           N  
ANISOU 1199  N   GLY A 184A    1550   1481    937    165   -346   -168       N  
ATOM   1200  CA  GLY A 184A     11.809  32.608  -2.008  1.00  8.53           C  
ANISOU 1200  CA  GLY A 184A    1210   1273    759    177   -384   -175       C  
ATOM   1201  C   GLY A 184A     10.689  32.728  -3.016  1.00  9.66           C  
ANISOU 1201  C   GLY A 184A    1348   1432    889    189   -485   -162       C  
ATOM   1202  O   GLY A 184A     10.932  32.754  -4.234  1.00 12.70           O  
ANISOU 1202  O   GLY A 184A    1817   1814   1195    163   -529   -170       O  
ATOM   1203  N   TYR A 184       9.454  32.805  -2.509  1.00  9.82           N  
ANISOU 1203  N   TYR A 184     1268   1477    985    229   -523   -137       N  
ATOM   1204  CA  TYR A 184       8.248  32.573  -3.302  1.00 13.89           C  
ANISOU 1204  CA  TYR A 184     1737   2012   1527    228   -633   -119       C  
ATOM   1205  C   TYR A 184       7.167  33.558  -2.891  1.00 20.66           C  
ANISOU 1205  C   TYR A 184     2521   2882   2446    309   -662    -70       C  
ATOM   1206  O   TYR A 184       6.703  33.532  -1.746  1.00 23.98           O  
ANISOU 1206  O   TYR A 184     2841   3329   2941    353   -603    -55       O  
ATOM   1207  CB  TYR A 184       7.738  31.141  -3.121  1.00 14.18           C  
ANISOU 1207  CB  TYR A 184     1680   2067   1640    174   -658   -133       C  
ATOM   1208  CG  TYR A 184       8.733  30.104  -3.558  1.00 11.32           C  
ANISOU 1208  CG  TYR A 184     1388   1680   1233    106   -638   -192       C  
ATOM   1209  CD1 TYR A 184       9.697  29.619  -2.677  1.00 12.25           C  
ANISOU 1209  CD1 TYR A 184     1500   1787   1369     88   -534   -209       C  
ATOM   1210  CD2 TYR A 184       8.723  29.624  -4.860  1.00 15.22           C  
ANISOU 1210  CD2 TYR A 184     1960   2161   1663     66   -725   -233       C  
ATOM   1211  CE1 TYR A 184      10.611  28.667  -3.087  1.00 12.09           C  
ANISOU 1211  CE1 TYR A 184     1534   1737   1322     37   -512   -263       C  
ATOM   1212  CE2 TYR A 184       9.629  28.685  -5.278  1.00 17.53           C  
ANISOU 1212  CE2 TYR A 184     2321   2427   1912     20   -697   -300       C  
ATOM   1213  CZ  TYR A 184      10.571  28.211  -4.395  1.00 11.82           C  
ANISOU 1213  CZ  TYR A 184     1577   1687   1226      8   -588   -313       C  
ATOM   1214  OH  TYR A 184      11.469  27.261  -4.831  1.00 13.56           O  
ANISOU 1214  OH  TYR A 184     1857   1876   1419    -26   -558   -381       O  
ATOM   1215  N   LEU A 185       6.736  34.392  -3.835  1.00 14.69           N  
ANISOU 1215  N   LEU A 185     1813   2112   1659    335   -752    -42       N  
ATOM   1216  CA  LEU A 185       5.765  35.429  -3.510  1.00 12.80           C  
ANISOU 1216  CA  LEU A 185     1508   1870   1487    426   -782      4       C  
ATOM   1217  C   LEU A 185       4.362  34.862  -3.317  1.00 15.67           C  
ANISOU 1217  C   LEU A 185     1712   2278   1966    441   -834     41       C  
ATOM   1218  O   LEU A 185       3.515  35.531  -2.721  1.00 18.87           O  
ANISOU 1218  O   LEU A 185     2025   2694   2452    523   -813     78       O  
ATOM   1219  CB  LEU A 185       5.769  36.502  -4.606  1.00 13.47           C  
ANISOU 1219  CB  LEU A 185     1689   1914   1514    438   -859     40       C  
ATOM   1220  CG  LEU A 185       7.111  37.236  -4.773  1.00 14.88           C  
ANISOU 1220  CG  LEU A 185     2009   2046   1597    429   -814     31       C  
ATOM   1221  CD1 LEU A 185       7.083  38.213  -5.956  1.00 20.03           C  
ANISOU 1221  CD1 LEU A 185     2744   2664   2202    417   -874     87       C  
ATOM   1222  CD2 LEU A 185       7.529  37.965  -3.488  1.00 15.17           C  
ANISOU 1222  CD2 LEU A 185     2039   2049   1676    494   -724     13       C  
ATOM   1223  N   GLU A 186       4.097  33.647  -3.794  1.00 13.85           N  
ANISOU 1223  N   GLU A 186     1446   2066   1752    353   -880     35       N  
ATOM   1224  CA  GLU A 186       2.779  33.050  -3.617  1.00 14.81           C  
ANISOU 1224  CA  GLU A 186     1411   2223   1992    341   -912     87       C  
ATOM   1225  C   GLU A 186       2.565  32.499  -2.210  1.00 18.20           C  
ANISOU 1225  C   GLU A 186     1705   2697   2514    366   -814    104       C  
ATOM   1226  O   GLU A 186       1.457  32.047  -1.903  1.00 21.42           O  
ANISOU 1226  O   GLU A 186     1972   3149   3020    363   -811    160       O  
ATOM   1227  CB  GLU A 186       2.560  31.941  -4.647  1.00 20.21           C  
ANISOU 1227  CB  GLU A 186     2119   2898   2661    238   -999     70       C  
ATOM   1228  CG  GLU A 186       3.489  30.748  -4.471  1.00 23.74           C  
ANISOU 1228  CG  GLU A 186     2610   3329   3080    165   -965      8       C  
ATOM   1229  CD  GLU A 186       4.738  30.837  -5.335  1.00 25.39           C  
ANISOU 1229  CD  GLU A 186     2999   3505   3145    136   -963    -60       C  
ATOM   1230  OE1 GLU A 186       5.236  31.964  -5.567  1.00 19.29           O  
ANISOU 1230  OE1 GLU A 186     2314   2724   2292    182   -943    -54       O  
ATOM   1231  OE2 GLU A 186       5.215  29.769  -5.788  1.00 22.80           O  
ANISOU 1231  OE2 GLU A 186     2723   3155   2785     68   -972   -116       O  
ATOM   1232  N   GLY A 187       3.583  32.530  -1.358  1.00 13.42           N  
ANISOU 1232  N   GLY A 187     1148   2090   1860    385   -712     59       N  
ATOM   1233  CA  GLY A 187       3.481  32.015  -0.010  1.00 15.60           C  
ANISOU 1233  CA  GLY A 187     1318   2415   2193    400   -596     80       C  
ATOM   1234  C   GLY A 187       3.753  30.523   0.071  1.00 18.34           C  
ANISOU 1234  C   GLY A 187     1629   2763   2576    294   -601     78       C  
ATOM   1235  O   GLY A 187       3.813  29.805  -0.932  1.00 20.52           O  
ANISOU 1235  O   GLY A 187     1942   3002   2852    215   -706     55       O  
ATOM   1236  N   GLY A 188A      3.939  30.048   1.306  1.00 15.69           N  
ANISOU 1236  N   GLY A 188A    1228   2468   2267    297   -490    101       N  
ATOM   1237  CA  GLY A 188A      4.026  28.629   1.583  1.00 13.38           C  
ANISOU 1237  CA  GLY A 188A     867   2175   2040    204   -492    125       C  
ATOM   1238  C   GLY A 188A      5.427  28.062   1.714  1.00 12.29           C  
ANISOU 1238  C   GLY A 188A     844   1992   1835    147   -448     66       C  
ATOM   1239  O   GLY A 188A      5.576  26.944   2.232  1.00 13.17           O  
ANISOU 1239  O   GLY A 188A     895   2102   2008     84   -428     94       O  
ATOM   1240  N   LYS A 188       6.460  28.783   1.274  1.00 10.67           N  
ANISOU 1240  N   LYS A 188      790   1746   1517    165   -433     -2       N  
ATOM   1241  CA  LYS A 188       7.827  28.259   1.277  1.00 13.33           C  
ANISOU 1241  CA  LYS A 188     1225   2038   1803    113   -394    -53       C  
ATOM   1242  C   LYS A 188       8.789  29.361   1.690  1.00 10.57           C  
ANISOU 1242  C   LYS A 188      978   1680   1359    165   -320    -81       C  
ATOM   1243  O   LYS A 188       8.892  30.370   0.990  1.00 11.25           O  
ANISOU 1243  O   LYS A 188     1146   1745   1383    202   -350   -104       O  
ATOM   1244  CB  LYS A 188       8.216  27.722  -0.110  1.00 14.25           C  
ANISOU 1244  CB  LYS A 188     1427   2096   1890     54   -482   -113       C  
ATOM   1245  CG  LYS A 188       7.552  26.417  -0.519  1.00 13.30           C  
ANISOU 1245  CG  LYS A 188     1233   1954   1867    -16   -573   -107       C  
ATOM   1246  CD  LYS A 188       7.809  26.161  -2.008  1.00 20.69           C  
ANISOU 1246  CD  LYS A 188     2283   2840   2739    -50   -670   -184       C  
ATOM   1247  CE  LYS A 188       7.868  24.677  -2.331  1.00 28.15           C  
ANISOU 1247  CE  LYS A 188     3214   3726   3754   -125   -732   -222       C  
ATOM   1248  NZ  LYS A 188       8.359  24.459  -3.723  1.00 28.87           N  
ANISOU 1248  NZ  LYS A 188     3453   3772   3742   -141   -778   -311       N  
ATOM   1249  N   ASP A 189       9.517  29.160   2.793  1.00 11.31           N  
ANISOU 1249  N   ASP A 189     1070   1782   1443    162   -236    -74       N  
ATOM   1250  CA  ASP A 189      10.309  30.250   3.364  1.00 13.20           C  
ANISOU 1250  CA  ASP A 189     1396   2011   1607    212   -181    -96       C  
ATOM   1251  C   ASP A 189      11.181  29.724   4.500  1.00 11.29           C  
ANISOU 1251  C   ASP A 189     1153   1775   1361    184   -114    -85       C  
ATOM   1252  O   ASP A 189      10.945  28.634   5.030  1.00  8.47           O  
ANISOU 1252  O   ASP A 189      710   1445   1062    144    -98    -46       O  
ATOM   1253  CB  ASP A 189       9.384  31.360   3.881  1.00  8.63           C  
ANISOU 1253  CB  ASP A 189      790   1472   1018    310   -165    -81       C  
ATOM   1254  CG  ASP A 189      10.071  32.709   4.006  1.00 11.42           C  
ANISOU 1254  CG  ASP A 189     1258   1782   1300    363   -154   -119       C  
ATOM   1255  OD1 ASP A 189      11.271  32.821   3.678  1.00 13.48           O  
ANISOU 1255  OD1 ASP A 189     1612   1989   1523    318   -158   -144       O  
ATOM   1256  OD2 ASP A 189       9.394  33.656   4.465  1.00 13.63           O  
ANISOU 1256  OD2 ASP A 189     1528   2077   1572    455   -141   -122       O  
ATOM   1257  N   SER A 190      12.183  30.520   4.881  1.00  7.94           N  
ANISOU 1257  N   SER A 190      820   1320    875    202    -87   -112       N  
ATOM   1258  CA  SER A 190      12.820  30.305   6.178  1.00  8.37           C  
ANISOU 1258  CA  SER A 190      875   1392    914    196    -34    -96       C  
ATOM   1259  C   SER A 190      11.968  30.951   7.273  1.00  7.58           C  
ANISOU 1259  C   SER A 190      745   1358    776    281      9    -83       C  
ATOM   1260  O   SER A 190      11.013  31.684   6.994  1.00 10.05           O  
ANISOU 1260  O   SER A 190     1041   1690   1087    351      0    -91       O  
ATOM   1261  CB  SER A 190      14.252  30.856   6.184  1.00  9.12           C  
ANISOU 1261  CB  SER A 190     1074   1424    969    174    -37   -125       C  
ATOM   1262  OG  SER A 190      14.298  32.220   5.769  1.00 10.03           O  
ANISOU 1262  OG  SER A 190     1270   1502   1040    223    -63   -156       O  
ATOM   1263  N   CYS A 191      12.307  30.673   8.538  1.00  7.69           N  
ANISOU 1263  N   CYS A 191      753   1410    757    282     56    -61       N  
ATOM   1264  CA  CYS A 191      11.463  31.108   9.646  1.00 10.39           C  
ANISOU 1264  CA  CYS A 191     1063   1835   1049    369    116    -47       C  
ATOM   1265  C   CYS A 191      12.288  31.161  10.935  1.00  8.63           C  
ANISOU 1265  C   CYS A 191      904   1630    745    370    147    -49       C  
ATOM   1266  O   CYS A 191      13.500  30.919  10.938  1.00 10.37           O  
ANISOU 1266  O   CYS A 191     1182   1791    966    302    112    -56       O  
ATOM   1267  CB  CYS A 191      10.244  30.183   9.779  1.00 11.41           C  
ANISOU 1267  CB  CYS A 191     1042   2048   1244    364    152     30       C  
ATOM   1268  SG  CYS A 191       8.848  30.888  10.674  1.00 14.89           S  
ANISOU 1268  SG  CYS A 191     1413   2600   1643    497    238     51       S  
ATOM   1269  N   GLN A 192      11.615  31.491  12.039  1.00 10.41           N  
ANISOU 1269  N   GLN A 192     1117   1942    898    453    213    -41       N  
ATOM   1270  CA  GLN A 192      12.309  31.702  13.306  1.00 10.97           C  
ANISOU 1270  CA  GLN A 192     1270   2036    860    469    232    -55       C  
ATOM   1271  C   GLN A 192      13.078  30.453  13.721  1.00  9.99           C  
ANISOU 1271  C   GLN A 192     1110   1921    763    363    224     19       C  
ATOM   1272  O   GLN A 192      12.511  29.361  13.813  1.00 12.05           O  
ANISOU 1272  O   GLN A 192     1254   2242   1084    322    259    106       O  
ATOM   1273  CB  GLN A 192      11.317  32.099  14.400  1.00 13.51           C  
ANISOU 1273  CB  GLN A 192     1578   2445   1110    564    306    -49       C  
ATOM   1274  CG  GLN A 192      11.048  33.601  14.469  1.00 13.91           C  
ANISOU 1274  CG  GLN A 192     1725   2436   1123    659    286   -141       C  
ATOM   1275  CD  GLN A 192      10.339  34.130  13.219  1.00 19.07           C  
ANISOU 1275  CD  GLN A 192     2338   3055   1853    701    265   -164       C  
ATOM   1276  OE1 GLN A 192       9.402  33.508  12.709  1.00 15.85           O  
ANISOU 1276  OE1 GLN A 192     1801   2705   1516    699    297   -104       O  
ATOM   1277  NE2 GLN A 192      10.786  35.282  12.726  1.00 12.58           N  
ANISOU 1277  NE2 GLN A 192     1621   2129   1028    730    199   -241       N  
ATOM   1278  N   GLY A 193      14.374  30.626  13.996  1.00  9.90           N  
ANISOU 1278  N   GLY A 193     1196   1843    722    317    168     -8       N  
ATOM   1279  CA  GLY A 193      15.282  29.530  14.267  1.00 10.60           C  
ANISOU 1279  CA  GLY A 193     1257   1914    858    217    141     58       C  
ATOM   1280  C   GLY A 193      16.234  29.238  13.125  1.00  8.30           C  
ANISOU 1280  C   GLY A 193      967   1512    674    138     81     44       C  
ATOM   1281  O   GLY A 193      17.258  28.563  13.331  1.00 11.85           O  
ANISOU 1281  O   GLY A 193     1414   1922   1167     65     48     81       O  
ATOM   1282  N   ASP A 194      15.934  29.740  11.938  1.00  7.29           N  
ANISOU 1282  N   ASP A 194      845   1338    588    155     69     -5       N  
ATOM   1283  CA  ASP A 194      16.807  29.585  10.783  1.00  6.53           C  
ANISOU 1283  CA  ASP A 194      762   1150    569     95     27    -24       C  
ATOM   1284  C   ASP A 194      17.843  30.697  10.661  1.00  6.36           C  
ANISOU 1284  C   ASP A 194      847   1054    518     97    -18    -71       C  
ATOM   1285  O   ASP A 194      18.832  30.511   9.943  1.00  6.39           O  
ANISOU 1285  O   ASP A 194      856    990    583     40    -41    -67       O  
ATOM   1286  CB  ASP A 194      15.973  29.536   9.500  1.00  7.52           C  
ANISOU 1286  CB  ASP A 194      848   1269    742    107     29    -44       C  
ATOM   1287  CG  ASP A 194      15.094  28.298   9.412  1.00 10.99           C  
ANISOU 1287  CG  ASP A 194     1173   1754   1248     80     48      8       C  
ATOM   1288  OD1 ASP A 194      15.534  27.215   9.858  1.00  9.66           O  
ANISOU 1288  OD1 ASP A 194      957   1584   1131     21     51     58       O  
ATOM   1289  OD2 ASP A 194      13.962  28.415   8.897  1.00  9.99           O  
ANISOU 1289  OD2 ASP A 194     1001   1660   1136    113     51      5       O  
ATOM   1290  N   SER A 195      17.633  31.839  11.332  1.00 10.76           N  
ANISOU 1290  N   SER A 195     1483   1617    989    163    -31   -113       N  
ATOM   1291  CA  SER A 195      18.562  32.967  11.285  1.00  6.95           C  
ANISOU 1291  CA  SER A 195     1103   1049    490    161    -93   -154       C  
ATOM   1292  C   SER A 195      20.006  32.521  11.411  1.00  7.53           C  
ANISOU 1292  C   SER A 195     1178   1066    618     72   -134   -117       C  
ATOM   1293  O   SER A 195      20.339  31.664  12.235  1.00  6.75           O  
ANISOU 1293  O   SER A 195     1044   1002    520     37   -131    -73       O  
ATOM   1294  CB  SER A 195      18.282  33.950  12.421  1.00  7.84           C  
ANISOU 1294  CB  SER A 195     1306   1174    498    237   -112   -207       C  
ATOM   1295  OG  SER A 195      17.413  34.966  11.980  1.00 10.28           O  
ANISOU 1295  OG  SER A 195     1651   1470    785    322   -107   -261       O  
ATOM   1296  N   GLY A 196      20.871  33.165  10.632  1.00  7.00           N  
ANISOU 1296  N   GLY A 196     1147    913    601     38   -174   -123       N  
ATOM   1297  CA  GLY A 196      22.289  32.890  10.676  1.00  7.49           C  
ANISOU 1297  CA  GLY A 196     1197    917    733    -41   -213    -80       C  
ATOM   1298  C   GLY A 196      22.721  31.746   9.793  1.00  7.08           C  
ANISOU 1298  C   GLY A 196     1052    864    772    -93   -164    -37       C  
ATOM   1299  O   GLY A 196      23.917  31.621   9.505  1.00  8.51           O  
ANISOU 1299  O   GLY A 196     1211    991   1030   -149   -180      0       O  
ATOM   1300  N   GLY A 197      21.772  30.914   9.346  1.00  8.41           N  
ANISOU 1300  N   GLY A 197     1165   1088    942    -73   -108    -42       N  
ATOM   1301  CA  GLY A 197      22.083  29.757   8.545  1.00  6.65           C  
ANISOU 1301  CA  GLY A 197      868    858    801   -112    -69    -20       C  
ATOM   1302  C   GLY A 197      22.322  30.100   7.085  1.00  6.58           C  
ANISOU 1302  C   GLY A 197      874    815    811   -114    -46    -41       C  
ATOM   1303  O   GLY A 197      22.224  31.250   6.648  1.00  6.69           O  
ANISOU 1303  O   GLY A 197      949    809    782    -92    -63    -58       O  
ATOM   1304  N   PRO A 198      22.642  29.070   6.307  1.00  6.68           N  
ANISOU 1304  N   PRO A 198      834    819    886   -137     -6    -39       N  
ATOM   1305  CA  PRO A 198      23.142  29.269   4.939  1.00  5.06           C  
ANISOU 1305  CA  PRO A 198      646    589    688   -141     30    -52       C  
ATOM   1306  C   PRO A 198      22.077  29.434   3.863  1.00  7.95           C  
ANISOU 1306  C   PRO A 198     1045    986    991   -107     39    -96       C  
ATOM   1307  O   PRO A 198      20.997  28.836   3.902  1.00  7.17           O  
ANISOU 1307  O   PRO A 198      923    920    882    -90     29   -120       O  
ATOM   1308  CB  PRO A 198      23.924  27.974   4.679  1.00  7.48           C  
ANISOU 1308  CB  PRO A 198      885    873   1084   -168     71    -44       C  
ATOM   1309  CG  PRO A 198      23.163  26.935   5.510  1.00  5.05           C  
ANISOU 1309  CG  PRO A 198      528    586    804   -170     50    -43       C  
ATOM   1310  CD  PRO A 198      22.784  27.674   6.769  1.00  7.35           C  
ANISOU 1310  CD  PRO A 198      845    906   1043   -163      5    -16       C  
ATOM   1311  N   VAL A 199      22.425  30.263   2.875  1.00  7.35           N  
ANISOU 1311  N   VAL A 199     1019    896    878   -103     52    -93       N  
ATOM   1312  CA  VAL A 199      21.806  30.257   1.553  1.00  8.41           C  
ANISOU 1312  CA  VAL A 199     1189   1055    953    -82     66   -125       C  
ATOM   1313  C   VAL A 199      22.939  29.952   0.581  1.00  8.34           C  
ANISOU 1313  C   VAL A 199     1181   1033    955   -100    133   -116       C  
ATOM   1314  O   VAL A 199      23.845  30.775   0.398  1.00  7.61           O  
ANISOU 1314  O   VAL A 199     1104    921    868   -117    153    -64       O  
ATOM   1315  CB  VAL A 199      21.125  31.592   1.208  1.00  6.26           C  
ANISOU 1315  CB  VAL A 199      982    787    610    -53     24   -117       C  
ATOM   1316  CG1 VAL A 199      20.528  31.532  -0.212  1.00  6.33           C  
ANISOU 1316  CG1 VAL A 199     1030    825    549    -36     27   -141       C  
ATOM   1317  CG2 VAL A 199      20.058  31.927   2.221  1.00 11.50           C  
ANISOU 1317  CG2 VAL A 199     1637   1466   1266    -18    -24   -130       C  
ATOM   1318  N   VAL A 200      22.925  28.764  -0.008  1.00  6.53           N  
ANISOU 1318  N   VAL A 200      931    812    739    -94    169   -162       N  
ATOM   1319  CA  VAL A 200      24.022  28.298  -0.848  1.00  6.76           C  
ANISOU 1319  CA  VAL A 200      953    833    782    -95    251   -165       C  
ATOM   1320  C   VAL A 200      23.521  28.171  -2.276  1.00  8.43           C  
ANISOU 1320  C   VAL A 200     1235   1081    888    -66    271   -219       C  
ATOM   1321  O   VAL A 200      22.526  27.483  -2.534  1.00  9.55           O  
ANISOU 1321  O   VAL A 200     1393   1230   1005    -53    226   -284       O  
ATOM   1322  CB  VAL A 200      24.596  26.963  -0.344  1.00  8.25           C  
ANISOU 1322  CB  VAL A 200     1067    988   1079   -101    278   -185       C  
ATOM   1323  CG1 VAL A 200      25.512  26.350  -1.397  1.00  9.91           C  
ANISOU 1323  CG1 VAL A 200     1276   1196   1294    -77    373   -215       C  
ATOM   1324  CG2 VAL A 200      25.382  27.210   0.949  1.00  8.05           C  
ANISOU 1324  CG2 VAL A 200      979    931   1147   -135    260   -114       C  
ATOM   1325  N   CYS A 201      24.214  28.826  -3.201  1.00 11.21           N  
ANISOU 1325  N   CYS A 201     1627   1455   1175    -61    333   -185       N  
ATOM   1326  CA  CYS A 201      23.822  28.855  -4.604  1.00  8.84           C  
ANISOU 1326  CA  CYS A 201     1412   1202    745    -33    354   -224       C  
ATOM   1327  C   CYS A 201      25.037  28.469  -5.427  1.00 15.74           C  
ANISOU 1327  C   CYS A 201     2284   2096   1601    -14    479   -223       C  
ATOM   1328  O   CYS A 201      26.096  29.095  -5.299  1.00 13.45           O  
ANISOU 1328  O   CYS A 201     1953   1805   1353    -33    543   -135       O  
ATOM   1329  CB  CYS A 201      23.308  30.242  -5.005  1.00 11.00           C  
ANISOU 1329  CB  CYS A 201     1749   1501    930    -39    307   -164       C  
ATOM   1330  SG  CYS A 201      22.403  31.119  -3.724  1.00 13.53           S  
ANISOU 1330  SG  CYS A 201     2047   1786   1310    -52    195   -131       S  
ATOM   1331  N   SER A 202      24.887  27.430  -6.252  1.00 14.22           N  
ANISOU 1331  N   SER A 202     2132   1918   1352     24    512   -321       N  
ATOM   1332  CA  SER A 202      25.960  26.949  -7.122  1.00 16.67           C  
ANISOU 1332  CA  SER A 202     2448   2256   1631     65    645   -340       C  
ATOM   1333  C   SER A 202      27.227  26.655  -6.320  1.00 18.36           C  
ANISOU 1333  C   SER A 202     2544   2429   2002     56    724   -288       C  
ATOM   1334  O   SER A 202      28.342  26.972  -6.734  1.00 16.82           O  
ANISOU 1334  O   SER A 202     2312   2265   1815     67    829   -221       O  
ATOM   1335  CB  SER A 202      26.242  27.950  -8.244  1.00 27.20           C  
ANISOU 1335  CB  SER A 202     3836   3668   2832     73    685   -269       C  
ATOM   1336  OG  SER A 202      25.042  28.328  -8.894  1.00 30.29           O  
ANISOU 1336  OG  SER A 202     4315   4092   3101     74    583   -296       O  
ATOM   1337  N   GLY A 203      27.046  26.067  -5.144  1.00 16.42           N  
ANISOU 1337  N   GLY A 203     2227   2119   1893     33    655   -301       N  
ATOM   1338  CA  GLY A 203      28.158  25.692  -4.299  1.00 20.92           C  
ANISOU 1338  CA  GLY A 203     2682   2643   2624     22    699   -249       C  
ATOM   1339  C   GLY A 203      28.815  26.817  -3.529  1.00 17.60           C  
ANISOU 1339  C   GLY A 203     2203   2216   2268    -31    684   -119       C  
ATOM   1340  O   GLY A 203      29.871  26.586  -2.930  1.00 12.81           O  
ANISOU 1340  O   GLY A 203     1497   1575   1795    -44    720    -63       O  
ATOM   1341  N   LYS A 204      28.240  28.022  -3.522  1.00 12.68           N  
ANISOU 1341  N   LYS A 204     1637   1615   1566    -62    622    -71       N  
ATOM   1342  CA  LYS A 204      28.806  29.163  -2.808  1.00  9.48           C  
ANISOU 1342  CA  LYS A 204     1192   1186   1223   -115    586     41       C  
ATOM   1343  C   LYS A 204      27.833  29.680  -1.756  1.00  9.95           C  
ANISOU 1343  C   LYS A 204     1281   1217   1283   -141    454     35       C  
ATOM   1344  O   LYS A 204      26.617  29.701  -1.975  1.00  8.00           O  
ANISOU 1344  O   LYS A 204     1101    991    948   -121    402    -25       O  
ATOM   1345  CB  LYS A 204      29.151  30.316  -3.765  1.00 10.18           C  
ANISOU 1345  CB  LYS A 204     1323   1316   1230   -125    635    121       C  
ATOM   1346  CG  LYS A 204      29.933  29.918  -5.006  1.00 14.80           C  
ANISOU 1346  CG  LYS A 204     1902   1959   1764    -86    786    128       C  
ATOM   1347  CD  LYS A 204      31.352  29.486  -4.673  1.00 14.50           C  
ANISOU 1347  CD  LYS A 204     1735   1899   1874    -90    865    187       C  
ATOM   1348  CE  LYS A 204      32.159  29.288  -5.957  1.00 21.91           C  
ANISOU 1348  CE  LYS A 204     2667   2911   2749    -42    975    197       C  
ATOM   1349  NZ  LYS A 204      33.383  28.483  -5.711  1.00 26.06           N  
ANISOU 1349  NZ  LYS A 204     3077   3415   3408    -19   1025    207       N  
ATOM   1350  N   LEU A 209      28.374  30.126  -0.621  1.00 11.08           N  
ANISOU 1350  N   LEU A 209     1373   1313   1523   -183    399     97       N  
ATOM   1351  CA  LEU A 209      27.569  30.762   0.427  1.00 10.67           C  
ANISOU 1351  CA  LEU A 209     1356   1237   1459   -199    285     92       C  
ATOM   1352  C   LEU A 209      27.253  32.196   0.004  1.00 10.37           C  
ANISOU 1352  C   LEU A 209     1392   1198   1352   -206    247    132       C  
ATOM   1353  O   LEU A 209      28.088  33.095   0.132  1.00 11.52           O  
ANISOU 1353  O   LEU A 209     1523   1305   1547   -246    232    213       O  
ATOM   1354  CB  LEU A 209      28.315  30.734   1.761  1.00  7.26           C  
ANISOU 1354  CB  LEU A 209      862    757   1139   -239    230    138       C  
ATOM   1355  CG  LEU A 209      27.574  31.392   2.926  1.00  7.27           C  
ANISOU 1355  CG  LEU A 209      911    738   1111   -245    121    125       C  
ATOM   1356  CD1 LEU A 209      26.346  30.561   3.300  1.00  6.68           C  
ANISOU 1356  CD1 LEU A 209      848    701    988   -209    106     52       C  
ATOM   1357  CD2 LEU A 209      28.486  31.592   4.149  1.00  7.66           C  
ANISOU 1357  CD2 LEU A 209      920    737   1253   -292     53    179       C  
ATOM   1358  N   GLN A 210      26.041  32.426  -0.513  1.00  8.29           N  
ANISOU 1358  N   GLN A 210     1199    965    984   -171    221     82       N  
ATOM   1359  CA  GLN A 210      25.663  33.758  -0.963  1.00  8.46           C  
ANISOU 1359  CA  GLN A 210     1289    977    946   -171    177    122       C  
ATOM   1360  C   GLN A 210      24.799  34.508   0.049  1.00  9.67           C  
ANISOU 1360  C   GLN A 210     1480   1096   1100   -157     73     99       C  
ATOM   1361  O   GLN A 210      24.771  35.737   0.007  1.00  7.86           O  
ANISOU 1361  O   GLN A 210     1298    824    864   -163     20    142       O  
ATOM   1362  CB  GLN A 210      24.919  33.684  -2.309  1.00  9.18           C  
ANISOU 1362  CB  GLN A 210     1442   1127    922   -138    208     96       C  
ATOM   1363  CG  GLN A 210      25.776  33.157  -3.478  1.00 15.02           C  
ANISOU 1363  CG  GLN A 210     2171   1911   1625   -139    323    117       C  
ATOM   1364  CD  GLN A 210      26.740  34.202  -4.040  1.00 13.95           C  
ANISOU 1364  CD  GLN A 210     2036   1769   1495   -174    364    236       C  
ATOM   1365  OE1 GLN A 210      26.848  35.308  -3.510  1.00 15.18           O  
ANISOU 1365  OE1 GLN A 210     2199   1868   1701   -206    291    301       O  
ATOM   1366  NE2 GLN A 210      27.442  33.855  -5.129  1.00 12.73           N  
ANISOU 1366  NE2 GLN A 210     1876   1671   1289   -166    481    265       N  
ATOM   1367  N   GLY A 211      24.126  33.814   0.970  1.00  8.63           N  
ANISOU 1367  N   GLY A 211     1327    976    977   -135     46     38       N  
ATOM   1368  CA  GLY A 211      23.197  34.476   1.867  1.00  8.93           C  
ANISOU 1368  CA  GLY A 211     1400    998    994   -102    -31      8       C  
ATOM   1369  C   GLY A 211      23.290  33.982   3.299  1.00 10.19           C  
ANISOU 1369  C   GLY A 211     1524   1152   1194   -106    -56    -13       C  
ATOM   1370  O   GLY A 211      23.741  32.869   3.577  1.00  8.42           O  
ANISOU 1370  O   GLY A 211     1239    944   1014   -129    -19    -13       O  
ATOM   1371  N   ILE A 212      22.822  34.836   4.211  1.00  7.41           N  
ANISOU 1371  N   ILE A 212     1218    775    821    -78   -121    -32       N  
ATOM   1372  CA  ILE A 212      22.635  34.495   5.619  1.00  7.43           C  
ANISOU 1372  CA  ILE A 212     1209    791    822    -66   -147    -58       C  
ATOM   1373  C   ILE A 212      21.182  34.773   5.969  1.00  7.25           C  
ANISOU 1373  C   ILE A 212     1212    811    734      9   -157   -109       C  
ATOM   1374  O   ILE A 212      20.698  35.891   5.753  1.00  8.15           O  
ANISOU 1374  O   ILE A 212     1384    893    818     52   -194   -125       O  
ATOM   1375  CB  ILE A 212      23.551  35.318   6.543  1.00  6.33           C  
ANISOU 1375  CB  ILE A 212     1112    582    711    -94   -219    -40       C  
ATOM   1376  CG1 ILE A 212      25.021  35.212   6.131  1.00  7.23           C  
ANISOU 1376  CG1 ILE A 212     1185    649    913   -170   -214     29       C  
ATOM   1377  CG2 ILE A 212      23.360  34.886   8.003  1.00  7.98           C  
ANISOU 1377  CG2 ILE A 212     1322    820    891    -79   -245    -67       C  
ATOM   1378  CD1 ILE A 212      25.909  36.292   6.819  1.00  8.96           C  
ANISOU 1378  CD1 ILE A 212     1451    778   1176   -210   -312     57       C  
ATOM   1379  N   VAL A 213      20.483  33.763   6.503  1.00  6.73           N  
ANISOU 1379  N   VAL A 213     1091    812    655     26   -124   -124       N  
ATOM   1380  CA  VAL A 213      19.096  33.977   6.910  1.00  7.37           C  
ANISOU 1380  CA  VAL A 213     1171    944    684    100   -121   -158       C  
ATOM   1381  C   VAL A 213      19.040  35.149   7.869  1.00  7.62           C  
ANISOU 1381  C   VAL A 213     1281    944    670    151   -165   -190       C  
ATOM   1382  O   VAL A 213      19.760  35.175   8.871  1.00  7.50           O  
ANISOU 1382  O   VAL A 213     1293    912    646    130   -191   -190       O  
ATOM   1383  CB  VAL A 213      18.518  32.704   7.554  1.00  7.97           C  
ANISOU 1383  CB  VAL A 213     1167   1096    766     97    -80   -145       C  
ATOM   1384  CG1 VAL A 213      17.071  32.942   7.958  1.00  7.87           C  
ANISOU 1384  CG1 VAL A 213     1134   1146    709    176    -63   -165       C  
ATOM   1385  CG2 VAL A 213      18.643  31.521   6.592  1.00  7.83           C  
ANISOU 1385  CG2 VAL A 213     1085   1085    806     46    -53   -127       C  
ATOM   1386  N   SER A 214      18.193  36.138   7.564  1.00  7.47           N  
ANISOU 1386  N   SER A 214     1302    911    624    222   -184   -222       N  
ATOM   1387  CA  SER A 214      18.180  37.361   8.354  1.00  7.63           C  
ANISOU 1387  CA  SER A 214     1413    878    609    281   -235   -269       C  
ATOM   1388  C   SER A 214      16.782  37.710   8.866  1.00  8.70           C  
ANISOU 1388  C   SER A 214     1544   1067    693    394   -207   -316       C  
ATOM   1389  O   SER A 214      16.541  37.606  10.073  1.00  9.61           O  
ANISOU 1389  O   SER A 214     1657   1227    766    429   -180   -334       O  
ATOM   1390  CB  SER A 214      18.766  38.530   7.545  1.00  7.91           C  
ANISOU 1390  CB  SER A 214     1517    804    683    262   -302   -258       C  
ATOM   1391  OG  SER A 214      18.972  39.674   8.368  1.00 10.40           O  
ANISOU 1391  OG  SER A 214     1923   1043    986    302   -369   -302       O  
ATOM   1392  N   TRP A 215      15.863  38.140   7.995  1.00 10.28           N  
ANISOU 1392  N   TRP A 215     1725   1266    913    445   -206   -317       N  
ATOM   1393  CA  TRP A 215      14.585  38.655   8.482  1.00  9.42           C  
ANISOU 1393  CA  TRP A 215     1608   1196    775    566   -183   -360       C  
ATOM   1394  C   TRP A 215      13.493  38.508   7.425  1.00 10.76           C  
ANISOU 1394  C   TRP A 215     1700   1403    988    594   -172   -328       C  
ATOM   1395  O   TRP A 215      13.733  38.071   6.297  1.00 11.45           O  
ANISOU 1395  O   TRP A 215     1759   1481   1109    521   -191   -283       O  
ATOM   1396  CB  TRP A 215      14.713  40.118   8.928  1.00 11.04           C  
ANISOU 1396  CB  TRP A 215     1904   1309    982    618   -240   -399       C  
ATOM   1397  CG  TRP A 215      15.091  41.127   7.843  1.00 10.29           C  
ANISOU 1397  CG  TRP A 215     1877   1096    936    607   -323   -392       C  
ATOM   1398  CD1 TRP A 215      16.355  41.449   7.426  1.00 15.46           C  
ANISOU 1398  CD1 TRP A 215     2593   1659   1623    518   -385   -363       C  
ATOM   1399  CD2 TRP A 215      14.199  41.982   7.104  1.00 11.68           C  
ANISOU 1399  CD2 TRP A 215     2063   1230   1143    688   -356   -399       C  
ATOM   1400  NE1 TRP A 215      16.301  42.437   6.460  1.00 13.93           N  
ANISOU 1400  NE1 TRP A 215     2449   1369   1474    531   -451   -345       N  
ATOM   1401  CE2 TRP A 215      14.992  42.779   6.247  1.00 14.20           C  
ANISOU 1401  CE2 TRP A 215     2456   1429   1509    636   -439   -367       C  
ATOM   1402  CE3 TRP A 215      12.806  42.140   7.073  1.00 17.46           C  
ANISOU 1402  CE3 TRP A 215     2736   2015   1883    793   -323   -414       C  
ATOM   1403  CZ2 TRP A 215      14.435  43.719   5.366  1.00 15.32           C  
ANISOU 1403  CZ2 TRP A 215     2620   1504   1699    682   -496   -343       C  
ATOM   1404  CZ3 TRP A 215      12.255  43.072   6.199  1.00 15.76           C  
ANISOU 1404  CZ3 TRP A 215     2538   1731   1721    843   -383   -399       C  
ATOM   1405  CH2 TRP A 215      13.069  43.846   5.356  1.00 13.61           C  
ANISOU 1405  CH2 TRP A 215     2345   1338   1487    787   -471   -363       C  
ATOM   1406  N   GLY A 216      12.274  38.870   7.826  1.00 10.09           N  
ANISOU 1406  N   GLY A 216     1576   1362    895    706   -141   -353       N  
ATOM   1407  CA  GLY A 216      11.123  38.875   6.932  1.00 11.19           C  
ANISOU 1407  CA  GLY A 216     1635   1531   1086    746   -147   -321       C  
ATOM   1408  C   GLY A 216       9.890  39.299   7.707  1.00 15.62           C  
ANISOU 1408  C   GLY A 216     2146   2147   1643    884    -96   -351       C  
ATOM   1409  O   GLY A 216       9.913  39.435   8.934  1.00 14.69           O  
ANISOU 1409  O   GLY A 216     2051   2059   1472    914    -46   -381       O  
ATOM   1410  N   SER A 217       8.800  39.519   6.969  1.00 12.06           N  
ANISOU 1410  N   SER A 217     1618   1709   1254    937   -114   -322       N  
ATOM   1411  CA  SER A 217       7.507  39.809   7.581  1.00 13.29           C  
ANISOU 1411  CA  SER A 217     1692   1926   1431   1033    -55   -320       C  
ATOM   1412  C   SER A 217       6.752  38.493   7.747  1.00 20.50           C  
ANISOU 1412  C   SER A 217     2451   2965   2372   1004     12   -255       C  
ATOM   1413  O   SER A 217       6.290  37.911   6.764  1.00 14.80           O  
ANISOU 1413  O   SER A 217     1639   2265   1718    969    -32   -200       O  
ATOM   1414  CB  SER A 217       6.717  40.807   6.733  1.00 22.88           C  
ANISOU 1414  CB  SER A 217     2897   3078   2718   1095   -118   -310       C  
ATOM   1415  OG  SER A 217       5.467  41.098   7.330  1.00 24.91           O  
ANISOU 1415  OG  SER A 217     3068   3387   3009   1177    -53   -304       O  
ATOM   1416  N   GLY A 219       6.627  38.023   8.987  1.00 17.54           N  
ANISOU 1416  N   GLY A 219     2050   2668   1948   1007    104   -250       N  
ATOM   1417  CA  GLY A 219       6.096  36.681   9.178  1.00 15.62           C  
ANISOU 1417  CA  GLY A 219     1668   2529   1738    952    159   -172       C  
ATOM   1418  C   GLY A 219       7.012  35.639   8.551  1.00 15.44           C  
ANISOU 1418  C   GLY A 219     1637   2505   1723    849    118   -151       C  
ATOM   1419  O   GLY A 219       8.217  35.849   8.393  1.00 17.78           O  
ANISOU 1419  O   GLY A 219     2058   2724   1975    791     74   -192       O  
ATOM   1420  N   CYS A 220       6.427  34.496   8.187  1.00 12.20           N  
ANISOU 1420  N   CYS A 220     1094   2153   1387    782    118    -74       N  
ATOM   1421  CA  CYS A 220       7.122  33.430   7.467  1.00 14.23           C  
ANISOU 1421  CA  CYS A 220     1355   2376   1675    641     61    -49       C  
ATOM   1422  C   CYS A 220       6.189  32.863   6.417  1.00 13.27           C  
ANISOU 1422  C   CYS A 220     1124   2264   1656    602     -6      4       C  
ATOM   1423  O   CYS A 220       5.032  32.565   6.726  1.00 14.85           O  
ANISOU 1423  O   CYS A 220     1187   2532   1922    634     26     64       O  
ATOM   1424  CB  CYS A 220       7.541  32.282   8.394  1.00 17.87           C  
ANISOU 1424  CB  CYS A 220     1775   2893   2123    575    121     -6       C  
ATOM   1425  SG  CYS A 220       8.553  32.721   9.800  1.00 20.51           S  
ANISOU 1425  SG  CYS A 220     2224   3237   2333    610    188    -51       S  
ATOM   1426  N   ALA A 221A      6.705  32.673   5.202  1.00 12.83           N  
ANISOU 1426  N   ALA A 221A    1264   2726    886    899     -8    -49       N  
ATOM   1427  CA  ALA A 221A      5.966  32.044   4.101  1.00 14.86           C  
ANISOU 1427  CA  ALA A 221A    1523   2951   1172    940    -35    -55       C  
ATOM   1428  C   ALA A 221A      4.659  32.767   3.783  1.00 15.45           C  
ANISOU 1428  C   ALA A 221A    1476   2954   1439    930   -137    -94       C  
ATOM   1429  O   ALA A 221A      3.715  32.162   3.263  1.00 14.70           O  
ANISOU 1429  O   ALA A 221A    1307   2863   1414    915   -233    -61       O  
ATOM   1430  CB  ALA A 221A      5.701  30.560   4.389  1.00 14.55           C  
ANISOU 1430  CB  ALA A 221A    1478   2953   1099    949     23    -10       C  
ATOM   1431  N   GLN A 221       4.602  34.069   4.056  1.00 16.74           N  
ANISOU 1431  N   GLN A 221     1609   3062   1690    942   -143   -129       N  
ATOM   1432  CA  GLN A 221       3.431  34.870   3.726  1.00 16.42           C  
ANISOU 1432  CA  GLN A 221     1447   2941   1852    967   -213   -108       C  
ATOM   1433  C   GLN A 221       3.492  35.364   2.284  1.00 16.07           C  
ANISOU 1433  C   GLN A 221     1447   2821   1836    951   -365    -37       C  
ATOM   1434  O   GLN A 221       4.565  35.646   1.746  1.00 14.95           O  
ANISOU 1434  O   GLN A 221     1439   2654   1586    942   -374    -33       O  
ATOM   1435  CB  GLN A 221       3.321  36.066   4.666  1.00 18.09           C  
ANISOU 1435  CB  GLN A 221     1624   3103   2146   1036   -121   -172       C  
ATOM   1436  CG  GLN A 221       3.181  35.673   6.135  1.00 21.27           C  
ANISOU 1436  CG  GLN A 221     2011   3563   2508   1032     27   -232       C  
ATOM   1437  CD  GLN A 221       1.991  34.762   6.357  1.00 26.98           C  
ANISOU 1437  CD  GLN A 221     2595   4311   3345   1011     63   -164       C  
ATOM   1438  OE1 GLN A 221       0.846  35.178   6.194  1.00 29.88           O  
ANISOU 1438  OE1 GLN A 221     2811   4627   3914   1063     63   -104       O  
ATOM   1439  NE2 GLN A 221       2.255  33.510   6.707  1.00 27.57           N  
ANISOU 1439  NE2 GLN A 221     2697   4465   3312    942     90   -146       N  
ATOM   1440  N   LYS A 222       2.317  35.473   1.665  1.00 17.29           N  
ANISOU 1440  N   LYS A 222     1475   2948   2146    933   -487     54       N  
ATOM   1441  CA  LYS A 222       2.219  36.027   0.318  1.00 18.07           C  
ANISOU 1441  CA  LYS A 222     1608   2984   2276    896   -652    156       C  
ATOM   1442  C   LYS A 222       2.865  37.405   0.247  1.00 18.74           C  
ANISOU 1442  C   LYS A 222     1736   2977   2408    964   -603    151       C  
ATOM   1443  O   LYS A 222       2.700  38.233   1.147  1.00 18.42           O  
ANISOU 1443  O   LYS A 222     1626   2894   2480   1060   -495    101       O  
ATOM   1444  CB  LYS A 222       0.752  36.125  -0.101  1.00 24.37           C  
ANISOU 1444  CB  LYS A 222     2203   3784   3273    866   -802    291       C  
ATOM   1445  CG  LYS A 222       0.245  34.937  -0.895  1.00 39.13           C  
ANISOU 1445  CG  LYS A 222     4095   5725   5047    720  -1014    353       C  
ATOM   1446  CD  LYS A 222      -1.098  35.257  -1.541  1.00 46.16           C  
ANISOU 1446  CD  LYS A 222     4817   6620   6101    707  -1235    433       C  
ATOM   1447  CE  LYS A 222      -2.255  34.888  -0.620  1.00 51.52           C  
ANISOU 1447  CE  LYS A 222     5232   7409   6932    731  -1160    459       C  
ATOM   1448  NZ  LYS A 222      -2.533  33.421  -0.625  1.00 51.42           N  
ANISOU 1448  NZ  LYS A 222     5222   7507   6806    547  -1258    480       N  
ATOM   1449  N   ASN A 223       3.613  37.644  -0.831  1.00 17.62           N  
ANISOU 1449  N   ASN A 223     1723   2799   2174    918   -678    205       N  
ATOM   1450  CA  ASN A 223       4.243  38.925  -1.139  1.00 17.84           C  
ANISOU 1450  CA  ASN A 223     1782   2739   2256    960   -672    243       C  
ATOM   1451  C   ASN A 223       5.277  39.359  -0.104  1.00 17.58           C  
ANISOU 1451  C   ASN A 223     1806   2705   2167   1012   -552    136       C  
ATOM   1452  O   ASN A 223       5.745  40.503  -0.148  1.00 18.05           O  
ANISOU 1452  O   ASN A 223     1881   2683   2293   1065   -563    158       O  
ATOM   1453  CB  ASN A 223       3.198  40.032  -1.321  1.00 19.85           C  
ANISOU 1453  CB  ASN A 223     1879   2908   2754   1039   -725    344       C  
ATOM   1454  CG  ASN A 223       2.223  39.718  -2.434  1.00 33.61           C  
ANISOU 1454  CG  ASN A 223     3542   4673   4556    965   -911    495       C  
ATOM   1455  OD1 ASN A 223       2.616  39.211  -3.481  1.00 33.08           O  
ANISOU 1455  OD1 ASN A 223     3598   4644   4327    859  -1017    549       O  
ATOM   1456  ND2 ASN A 223       0.949  40.010  -2.212  1.00 42.61           N  
ANISOU 1456  ND2 ASN A 223     4500   5778   5912   1026   -963    533       N  
ATOM   1457  N   LYS A 224       5.677  38.470   0.804  1.00 15.74           N  
ANISOU 1457  N   LYS A 224     1604   2568   1807    997   -460     40       N  
ATOM   1458  CA  LYS A 224       6.678  38.772   1.833  1.00 15.21           C  
ANISOU 1458  CA  LYS A 224     1572   2553   1654   1027   -387    -38       C  
ATOM   1459  C   LYS A 224       7.766  37.700   1.806  1.00 16.76           C  
ANISOU 1459  C   LYS A 224     1847   2852   1671    948   -320      0       C  
ATOM   1460  O   LYS A 224       7.786  36.798   2.650  1.00 13.86           O  
ANISOU 1460  O   LYS A 224     1463   2588   1216    947   -233    -48       O  
ATOM   1461  CB  LYS A 224       6.035  38.870   3.218  1.00 15.83           C  
ANISOU 1461  CB  LYS A 224     1576   2666   1773   1110   -299   -171       C  
ATOM   1462  CG  LYS A 224       5.061  40.042   3.371  1.00 19.50           C  
ANISOU 1462  CG  LYS A 224     1979   2983   2448   1232   -276   -205       C  
ATOM   1463  CD  LYS A 224       4.023  39.708   4.439  1.00 36.35           C  
ANISOU 1463  CD  LYS A 224     4032   5135   4645   1272   -131   -275       C  
ATOM   1464  CE  LYS A 224       3.301  40.947   4.960  1.00 46.50           C  
ANISOU 1464  CE  LYS A 224     5311   6249   6109   1425     -5   -334       C  
ATOM   1465  NZ  LYS A 224       1.911  40.636   5.417  1.00 52.18           N  
ANISOU 1465  NZ  LYS A 224     5879   6962   6985   1463    118   -274       N  
ATOM   1466  N   PRO A 225       8.707  37.790   0.868  1.00 13.56           N  
ANISOU 1466  N   PRO A 225     1677   1710   1765    401   -689    437       N  
ATOM   1467  CA  PRO A 225       9.775  36.781   0.795  1.00 12.43           C  
ANISOU 1467  CA  PRO A 225     1621   1564   1539    284   -597    426       C  
ATOM   1468  C   PRO A 225      10.764  36.945   1.939  1.00 11.73           C  
ANISOU 1468  C   PRO A 225     1541   1455   1461    323   -492    360       C  
ATOM   1469  O   PRO A 225      10.750  37.930   2.673  1.00 13.23           O  
ANISOU 1469  O   PRO A 225     1693   1627   1707    433   -492    304       O  
ATOM   1470  CB  PRO A 225      10.442  37.079  -0.549  1.00 13.56           C  
ANISOU 1470  CB  PRO A 225     1904   1638   1608    202   -649    477       C  
ATOM   1471  CG  PRO A 225      10.274  38.584  -0.679  1.00 12.82           C  
ANISOU 1471  CG  PRO A 225     1817   1465   1589    281   -703    510       C  
ATOM   1472  CD  PRO A 225       8.908  38.884  -0.099  1.00 13.69           C  
ANISOU 1472  CD  PRO A 225     1784   1620   1798    398   -754    486       C  
ATOM   1473  N   GLY A 226      11.654  35.960   2.074  1.00  9.92           N  
ANISOU 1473  N   GLY A 226     1355   1224   1191    236   -416    349       N  
ATOM   1474  CA  GLY A 226      12.748  36.089   3.029  1.00  9.64           C  
ANISOU 1474  CA  GLY A 226     1340   1169   1155    258   -330    300       C  
ATOM   1475  C   GLY A 226      13.785  37.104   2.575  1.00 10.43           C  
ANISOU 1475  C   GLY A 226     1558   1151   1253    263   -336    280       C  
ATOM   1476  O   GLY A 226      14.035  37.289   1.384  1.00  9.31           O  
ANISOU 1476  O   GLY A 226     1504    958   1075    198   -379    325       O  
ATOM   1477  N   VAL A 227      14.390  37.789   3.543  1.00 10.21           N  
ANISOU 1477  N   VAL A 227     1519   1101   1259    331   -300    217       N  
ATOM   1478  CA  VAL A 227      15.471  38.740   3.285  1.00 10.64           C  
ANISOU 1478  CA  VAL A 227     1669   1031   1342    322   -308    203       C  
ATOM   1479  C   VAL A 227      16.755  38.180   3.879  1.00  8.63           C  
ANISOU 1479  C   VAL A 227     1437    787   1056    276   -216    160       C  
ATOM   1480  O   VAL A 227      16.765  37.686   5.013  1.00  7.74           O  
ANISOU 1480  O   VAL A 227     1246    765    931    311   -166    116       O  
ATOM   1481  CB  VAL A 227      15.169  40.141   3.852  1.00 13.69           C  
ANISOU 1481  CB  VAL A 227     2019   1342   1841    443   -376    138       C  
ATOM   1482  CG1 VAL A 227      16.237  41.143   3.398  1.00 10.29           C  
ANISOU 1482  CG1 VAL A 227     1680    755   1476    396   -410    162       C  
ATOM   1483  CG2 VAL A 227      13.776  40.613   3.419  1.00 11.58           C  
ANISOU 1483  CG2 VAL A 227     1692   1069   1638    515   -480    169       C  
ATOM   1484  N   TYR A 228      17.845  38.272   3.116  1.00  8.00           N  
ANISOU 1484  N   TYR A 228     1447    637    955    193   -197    183       N  
ATOM   1485  CA  TYR A 228      19.079  37.562   3.420  1.00  8.34           C  
ANISOU 1485  CA  TYR A 228     1502    692    977    140   -115    143       C  
ATOM   1486  C   TYR A 228      20.266  38.509   3.354  1.00  8.29           C  
ANISOU 1486  C   TYR A 228     1550    603    998    113   -106    131       C  
ATOM   1487  O   TYR A 228      20.313  39.389   2.495  1.00 10.20           O  
ANISOU 1487  O   TYR A 228     1846    780   1248     71   -157    198       O  
ATOM   1488  CB  TYR A 228      19.262  36.389   2.435  1.00  9.07           C  
ANISOU 1488  CB  TYR A 228     1613    819   1016     51    -88    150       C  
ATOM   1489  CG  TYR A 228      18.142  35.382   2.588  1.00  6.98           C  
ANISOU 1489  CG  TYR A 228     1282    607    763     64   -113    165       C  
ATOM   1490  CD1 TYR A 228      18.213  34.397   3.564  1.00  6.66           C  
ANISOU 1490  CD1 TYR A 228     1165    591    772     72    -88    162       C  
ATOM   1491  CD2 TYR A 228      16.990  35.464   1.815  1.00  7.54           C  
ANISOU 1491  CD2 TYR A 228     1352    706    807     58   -178    207       C  
ATOM   1492  CE1 TYR A 228      17.193  33.480   3.733  1.00  7.13           C  
ANISOU 1492  CE1 TYR A 228     1150    693    865     59   -123    209       C  
ATOM   1493  CE2 TYR A 228      15.951  34.554   1.984  1.00  7.70           C  
ANISOU 1493  CE2 TYR A 228     1296    775    856     56   -208    225       C  
ATOM   1494  CZ  TYR A 228      16.057  33.573   2.950  1.00  9.80           C  
ANISOU 1494  CZ  TYR A 228     1485   1056   1182     51   -179    231       C  
ATOM   1495  OH  TYR A 228      15.037  32.661   3.138  1.00 11.41           O  
ANISOU 1495  OH  TYR A 228     1599   1301   1434     25   -220    284       O  
ATOM   1496  N   THR A 229      21.230  38.326   4.255  1.00  8.58           N  
ANISOU 1496  N   THR A 229     1560    645   1055    122    -55     67       N  
ATOM   1497  CA  THR A 229      22.451  39.122   4.170  1.00  7.92           C  
ANISOU 1497  CA  THR A 229     1515    488   1008     77    -46     55       C  
ATOM   1498  C   THR A 229      23.230  38.734   2.915  1.00 12.57           C  
ANISOU 1498  C   THR A 229     2145   1099   1532    -40      2    100       C  
ATOM   1499  O   THR A 229      23.386  37.551   2.606  1.00  9.02           O  
ANISOU 1499  O   THR A 229     1673    719   1036    -65     55     65       O  
ATOM   1500  CB  THR A 229      23.323  38.921   5.411  1.00 10.63           C  
ANISOU 1500  CB  THR A 229     1807    857   1377    110     -8    -29       C  
ATOM   1501  OG1 THR A 229      22.550  39.199   6.585  1.00  9.51           O  
ANISOU 1501  OG1 THR A 229     1602    766   1243    214    -40    -90       O  
ATOM   1502  CG2 THR A 229      24.545  39.876   5.370  1.00  9.28           C  
ANISOU 1502  CG2 THR A 229     1651    608   1266     59    -14    -47       C  
ATOM   1503  N   LYS A 230      23.715  39.738   2.185  1.00  8.50           N  
ANISOU 1503  N   LYS A 230     1674    533   1023   -115    -25    175       N  
ATOM   1504  CA  LYS A 230      24.366  39.524   0.889  1.00  9.05           C  
ANISOU 1504  CA  LYS A 230     1763    690    985   -243     23    232       C  
ATOM   1505  C   LYS A 230      25.855  39.260   1.108  1.00 10.26           C  
ANISOU 1505  C   LYS A 230     1876    877   1144   -294    111    163       C  
ATOM   1506  O   LYS A 230      26.678  40.177   1.131  1.00 10.32           O  
ANISOU 1506  O   LYS A 230     1886    835   1200   -358    102    216       O  
ATOM   1507  CB  LYS A 230      24.117  40.726  -0.021  1.00 11.97           C  
ANISOU 1507  CB  LYS A 230     2168   1029   1351   -320    -60    393       C  
ATOM   1508  CG  LYS A 230      24.506  40.515  -1.475  1.00 13.84           C  
ANISOU 1508  CG  LYS A 230     2407   1435   1417   -461    -18    476       C  
ATOM   1509  CD  LYS A 230      23.964  41.666  -2.344  1.00 17.82           C  
ANISOU 1509  CD  LYS A 230     2894   1936   1941   -495   -122    641       C  
ATOM   1510  CE  LYS A 230      24.533  41.606  -3.751  1.00 27.39           C  
ANISOU 1510  CE  LYS A 230     4078   3357   2973   -638    -79    725       C  
ATOM   1511  NZ  LYS A 230      23.735  42.425  -4.710  1.00 33.58           N  
ANISOU 1511  NZ  LYS A 230     4855   4162   3741   -671   -187    885       N  
ATOM   1512  N   VAL A 231      26.208  37.972   1.227  1.00 10.84           N  
ANISOU 1512  N   VAL A 231     1900   1025   1193   -270    184     48       N  
ATOM   1513  CA  VAL A 231      27.560  37.577   1.634  1.00 10.68           C  
ANISOU 1513  CA  VAL A 231     1817   1025   1215   -284    254    -39       C  
ATOM   1514  C   VAL A 231      28.631  38.052   0.651  1.00 12.90           C  
ANISOU 1514  C   VAL A 231     2077   1402   1421   -413    316    -10       C  
ATOM   1515  O   VAL A 231      29.755  38.371   1.059  1.00 13.43           O  
ANISOU 1515  O   VAL A 231     2098   1457   1546   -444    349    -30       O  
ATOM   1516  CB  VAL A 231      27.612  36.047   1.828  1.00  9.35           C  
ANISOU 1516  CB  VAL A 231     1588    888   1078   -227    288   -160       C  
ATOM   1517  CG1 VAL A 231      29.036  35.587   2.111  1.00  8.79           C  
ANISOU 1517  CG1 VAL A 231     1433    837   1071   -233    348   -255       C  
ATOM   1518  CG2 VAL A 231      26.683  35.634   2.974  1.00  7.12           C  
ANISOU 1518  CG2 VAL A 231     1303    533    869   -128    225   -140       C  
ATOM   1519  N   CYS A 232      28.322  38.112  -0.649  1.00 11.35           N  
ANISOU 1519  N   CYS A 232     1897   1334   1080   -501    333     47       N  
ATOM   1520  CA  CYS A 232      29.357  38.507  -1.601  1.00 12.01           C  
ANISOU 1520  CA  CYS A 232     1933   1578   1053   -645    406     90       C  
ATOM   1521  C   CYS A 232      29.901  39.904  -1.330  1.00 19.05           C  
ANISOU 1521  C   CYS A 232     2843   2372   2024   -730    358    255       C  
ATOM   1522  O   CYS A 232      31.020  40.214  -1.757  1.00 19.15           O  
ANISOU 1522  O   CYS A 232     2788   2497   1993   -850    424    290       O  
ATOM   1523  CB  CYS A 232      28.834  38.427  -3.040  1.00 13.80           C  
ANISOU 1523  CB  CYS A 232     2168   2006   1068   -742    419    149       C  
ATOM   1524  SG  CYS A 232      27.422  39.508  -3.351  1.00 17.26           S  
ANISOU 1524  SG  CYS A 232     2704   2338   1517   -744    259    380       S  
ATOM   1525  N   ASN A 233      29.151  40.757  -0.631  1.00 16.43           N  
ANISOU 1525  N   ASN A 233     2584   1834   1824   -672    238    343       N  
ATOM   1526  CA  ASN A 233      29.664  42.083  -0.310  1.00 16.46           C  
ANISOU 1526  CA  ASN A 233     2575   1710   1970   -712    159    451       C  
ATOM   1527  C   ASN A 233      30.666  42.064   0.839  1.00 14.97           C  
ANISOU 1527  C   ASN A 233     2349   1434   1906   -690    187    336       C  
ATOM   1528  O   ASN A 233      31.310  43.089   1.092  1.00 13.49           O  
ANISOU 1528  O   ASN A 233     2123   1159   1845   -728    129    393       O  
ATOM   1529  CB  ASN A 233      28.513  43.029   0.045  1.00 17.10           C  
ANISOU 1529  CB  ASN A 233     2695   1617   2185   -612     16    512       C  
ATOM   1530  CG  ASN A 233      27.659  43.389  -1.155  1.00 19.02           C  
ANISOU 1530  CG  ASN A 233     2956   1928   2342   -651    -38    658       C  
ATOM   1531  OD1 ASN A 233      27.936  42.972  -2.284  1.00 20.34           O  
ANISOU 1531  OD1 ASN A 233     3103   2293   2331   -755     23    718       O  
ATOM   1532  ND2 ASN A 233      26.620  44.175  -0.920  1.00 20.70           N  
ANISOU 1532  ND2 ASN A 233     3189   2002   2674   -564   -153    693       N  
ATOM   1533  N   TYR A 234      30.813  40.928   1.530  1.00 12.25           N  
ANISOU 1533  N   TYR A 234     1971   1133   1551   -584    253    163       N  
ATOM   1534  CA  TYR A 234      31.596  40.835   2.761  1.00 11.46           C  
ANISOU 1534  CA  TYR A 234     1818    968   1566   -520    252     48       C  
ATOM   1535  C   TYR A 234      32.791  39.901   2.651  1.00 16.17           C  
ANISOU 1535  C   TYR A 234     2312   1698   2134   -544    360    -52       C  
ATOM   1536  O   TYR A 234      33.449  39.644   3.667  1.00 14.54           O  
ANISOU 1536  O   TYR A 234     2051   1457   2017   -485    352   -142       O  
ATOM   1537  CB  TYR A 234      30.711  40.365   3.925  1.00 13.66           C  
ANISOU 1537  CB  TYR A 234     2120   1184   1887   -361    201    -43       C  
ATOM   1538  CG  TYR A 234      29.629  41.351   4.250  1.00 13.35           C  
ANISOU 1538  CG  TYR A 234     2147   1020   1907   -309     92      0       C  
ATOM   1539  CD1 TYR A 234      29.886  42.445   5.074  1.00 11.82           C  
ANISOU 1539  CD1 TYR A 234     1918    727   1847   -278      2    -36       C  
ATOM   1540  CD2 TYR A 234      28.361  41.225   3.693  1.00 14.35           C  
ANISOU 1540  CD2 TYR A 234     2323   1154   1976   -274     65     58       C  
ATOM   1541  CE1 TYR A 234      28.906  43.373   5.348  1.00 11.03           C  
ANISOU 1541  CE1 TYR A 234     1828    552   1811   -204    -66    -42       C  
ATOM   1542  CE2 TYR A 234      27.372  42.150   3.967  1.00 16.93           C  
ANISOU 1542  CE2 TYR A 234     2647   1402   2383   -199    -35     78       C  
ATOM   1543  CZ  TYR A 234      27.647  43.216   4.793  1.00 15.46           C  
ANISOU 1543  CZ  TYR A 234     2421   1128   2325   -162    -89     18       C  
ATOM   1544  OH  TYR A 234      26.658  44.136   5.053  1.00 11.12           O  
ANISOU 1544  OH  TYR A 234     1871    512   1841    -85   -168      3       O  
ATOM   1545  N   VAL A 235      33.075  39.357   1.464  1.00 12.53           N  
ANISOU 1545  N   VAL A 235     1809   1405   1549   -619    454    -57       N  
ATOM   1546  CA  VAL A 235      34.157  38.383   1.352  1.00 11.81           C  
ANISOU 1546  CA  VAL A 235     1593   1438   1455   -611    553   -202       C  
ATOM   1547  C   VAL A 235      35.483  39.004   1.780  1.00 12.81           C  
ANISOU 1547  C   VAL A 235     1635   1565   1668   -682    568   -194       C  
ATOM   1548  O   VAL A 235      36.266  38.382   2.507  1.00 15.34           O  
ANISOU 1548  O   VAL A 235     1867   1877   2084   -614    582   -313       O  
ATOM   1549  CB  VAL A 235      34.219  37.812  -0.076  1.00 14.18           C  
ANISOU 1549  CB  VAL A 235     1842   1961   1587   -681    654   -250       C  
ATOM   1550  CG1 VAL A 235      35.443  36.927  -0.227  1.00 16.64           C  
ANISOU 1550  CG1 VAL A 235     1993   2409   1923   -665    756   -437       C  
ATOM   1551  CG2 VAL A 235      32.933  37.013  -0.387  1.00 12.35           C  
ANISOU 1551  CG2 VAL A 235     1679   1716   1300   -596    623   -298       C  
ATOM   1552  N   SER A 236      35.750  40.246   1.360  1.00 13.76           N  
ANISOU 1552  N   SER A 236     1772   1679   1778   -829    547    -37       N  
ATOM   1553  CA  SER A 236      36.994  40.901   1.766  1.00 14.72           C  
ANISOU 1553  CA  SER A 236     1805   1786   2003   -917    546    -19       C  
ATOM   1554  C   SER A 236      37.038  41.129   3.277  1.00 13.67           C  
ANISOU 1554  C   SER A 236     1695   1461   2038   -806    440    -91       C  
ATOM   1555  O   SER A 236      38.076  40.921   3.920  1.00 13.88           O  
ANISOU 1555  O   SER A 236     1621   1506   2147   -795    451   -179       O  
ATOM   1556  CB  SER A 236      37.150  42.230   1.025  1.00 16.49           C  
ANISOU 1556  CB  SER A 236     2040   2007   2219  -1068    492    200       C  
ATOM   1557  OG  SER A 236      37.383  42.010  -0.355  1.00 23.47           O  
ANISOU 1557  OG  SER A 236     2863   3135   2918  -1147    581    264       O  
ATOM   1558  N   TRP A 237      35.923  41.568   3.857  1.00 12.79           N  
ANISOU 1558  N   TRP A 237     1700   1192   1967   -724    334    -66       N  
ATOM   1559  CA  TRP A 237      35.882  41.794   5.299  1.00 13.21           C  
ANISOU 1559  CA  TRP A 237     1762   1123   2134   -618    237   -161       C  
ATOM   1560  C   TRP A 237      36.074  40.490   6.060  1.00 14.47           C  
ANISOU 1560  C   TRP A 237     1863   1362   2273   -493    271   -283       C  
ATOM   1561  O   TRP A 237      36.801  40.441   7.060  1.00 15.94           O  
ANISOU 1561  O   TRP A 237     1981   1545   2531   -459    231   -357       O  
ATOM   1562  CB  TRP A 237      34.555  42.442   5.691  1.00 13.85           C  
ANISOU 1562  CB  TRP A 237     1952   1067   2242   -541    133   -142       C  
ATOM   1563  CG  TRP A 237      34.406  42.652   7.190  1.00 11.34           C  
ANISOU 1563  CG  TRP A 237     1626    713   1972   -412     35   -264       C  
ATOM   1564  CD1 TRP A 237      34.882  43.701   7.916  1.00 20.36           C  
ANISOU 1564  CD1 TRP A 237     2751   1787   3195   -417    -58   -309       C  
ATOM   1565  CD2 TRP A 237      33.719  41.798   8.116  1.00 12.74           C  
ANISOU 1565  CD2 TRP A 237     1800    957   2082   -274     34   -349       C  
ATOM   1566  NE1 TRP A 237      34.544  43.553   9.239  1.00 15.16           N  
ANISOU 1566  NE1 TRP A 237     2073   1177   2512   -290   -104   -437       N  
ATOM   1567  CE2 TRP A 237      33.834  42.391   9.391  1.00 16.87           C  
ANISOU 1567  CE2 TRP A 237     2295   1483   2633   -210    -52   -447       C  
ATOM   1568  CE3 TRP A 237      33.026  40.589   7.992  1.00 12.44           C  
ANISOU 1568  CE3 TRP A 237     1773    996   1959   -211     95   -340       C  
ATOM   1569  CZ2 TRP A 237      33.278  41.819  10.538  1.00 16.06           C  
ANISOU 1569  CZ2 TRP A 237     2163   1479   2459    -98    -73   -532       C  
ATOM   1570  CZ3 TRP A 237      32.469  40.018   9.134  1.00 12.51           C  
ANISOU 1570  CZ3 TRP A 237     1757   1075   1919   -102     61   -391       C  
ATOM   1571  CH2 TRP A 237      32.599  40.635  10.389  1.00 16.93           C  
ANISOU 1571  CH2 TRP A 237     2280   1658   2493    -52    -17   -490       C  
ATOM   1572  N   ILE A 238      35.437  39.419   5.590  1.00 11.75           N  
ANISOU 1572  N   ILE A 238     1535   1083   1846   -431    326   -295       N  
ATOM   1573  CA  ILE A 238      35.604  38.115   6.224  1.00  9.70           C  
ANISOU 1573  CA  ILE A 238     1209    864   1611   -325    334   -377       C  
ATOM   1574  C   ILE A 238      37.069  37.699   6.195  1.00 14.38           C  
ANISOU 1574  C   ILE A 238     1664   1525   2275   -356    382   -448       C  
ATOM   1575  O   ILE A 238      37.645  37.321   7.222  1.00 13.09           O  
ANISOU 1575  O   ILE A 238     1429   1352   2192   -296    328   -489       O  
ATOM   1576  CB  ILE A 238      34.709  37.068   5.538  1.00  9.17           C  
ANISOU 1576  CB  ILE A 238     1173    826   1484   -275    371   -384       C  
ATOM   1577  CG1 ILE A 238      33.233  37.329   5.859  1.00  9.19           C  
ANISOU 1577  CG1 ILE A 238     1285    769   1436   -222    309   -319       C  
ATOM   1578  CG2 ILE A 238      35.118  35.656   5.960  1.00  9.13           C  
ANISOU 1578  CG2 ILE A 238     1071    832   1567   -190    367   -459       C  
ATOM   1579  CD1 ILE A 238      32.265  36.475   4.993  1.00 12.44           C  
ANISOU 1579  CD1 ILE A 238     1733   1207   1788   -201    337   -314       C  
ATOM   1580  N   LYS A 239      37.695  37.765   5.014  1.00 11.95           N  
ANISOU 1580  N   LYS A 239     1298   1314   1927   -453    481   -460       N  
ATOM   1581  CA  LYS A 239      39.084  37.336   4.897  1.00 13.80           C  
ANISOU 1581  CA  LYS A 239     1369   1644   2229   -476    541   -552       C  
ATOM   1582  C   LYS A 239      40.005  38.184   5.766  1.00 17.83           C  
ANISOU 1582  C   LYS A 239     1827   2115   2832   -526    482   -531       C  
ATOM   1583  O   LYS A 239      40.890  37.646   6.443  1.00 13.53           O  
ANISOU 1583  O   LYS A 239     1164   1586   2388   -473    458   -606       O  
ATOM   1584  CB  LYS A 239      39.533  37.382   3.435  1.00 14.08           C  
ANISOU 1584  CB  LYS A 239     1334   1856   2161   -589    674   -572       C  
ATOM   1585  CG  LYS A 239      38.836  36.328   2.588  1.00 20.02           C  
ANISOU 1585  CG  LYS A 239     2094   2679   2833   -525    730   -665       C  
ATOM   1586  CD  LYS A 239      39.253  36.405   1.128  1.00 30.59           C  
ANISOU 1586  CD  LYS A 239     3356   4255   4012   -636    853   -700       C  
ATOM   1587  CE  LYS A 239      38.710  35.218   0.357  1.00 39.92           C  
ANISOU 1587  CE  LYS A 239     4536   5496   5137   -541    858   -842       C  
ATOM   1588  NZ  LYS A 239      39.164  33.931   0.954  1.00 43.24           N  
ANISOU 1588  NZ  LYS A 239     4865   5816   5747   -390    798  -1005       N  
ATOM   1589  N   GLN A 240      39.818  39.509   5.755  1.00 16.72           N  
ANISOU 1589  N   GLN A 240     1764   1908   2682   -630    439   -431       N  
ATOM   1590  CA  GLN A 240      40.689  40.388   6.536  1.00 18.33           C  
ANISOU 1590  CA  GLN A 240     1912   2057   2996   -690    366   -432       C  
ATOM   1591  C   GLN A 240      40.491  40.161   8.032  1.00 16.53           C  
ANISOU 1591  C   GLN A 240     1700   1761   2820   -561    249   -504       C  
ATOM   1592  O   GLN A 240      41.459  40.167   8.806  1.00 16.14           O  
ANISOU 1592  O   GLN A 240     1547   1734   2852   -559    201   -562       O  
ATOM   1593  CB  GLN A 240      40.432  41.857   6.162  1.00 19.06           C  
ANISOU 1593  CB  GLN A 240     2083   2048   3111   -825    313   -310       C  
ATOM   1594  CG  GLN A 240      40.805  42.214   4.700  1.00 21.63           C  
ANISOU 1594  CG  GLN A 240     2371   2493   3354   -981    404   -174       C  
ATOM   1595  CD  GLN A 240      40.470  43.660   4.307  1.00 28.91           C  
ANISOU 1595  CD  GLN A 240     3371   3291   4323  -1095    297     14       C  
ATOM   1596  OE1 GLN A 240      39.464  44.222   4.741  1.00 31.76           O  
ANISOU 1596  OE1 GLN A 240     3856   3480   4729  -1037    183     31       O  
ATOM   1597  NE2 GLN A 240      41.310  44.254   3.465  1.00 24.35           N  
ANISOU 1597  NE2 GLN A 240     2698   2800   3756  -1241    328    156       N  
ATOM   1598  N   THR A 241      39.244  39.937   8.453  1.00 13.18           N  
ANISOU 1598  N   THR A 241     1390   1288   2332   -458    203   -495       N  
ATOM   1599  CA  THR A 241      38.960  39.678   9.862  1.00 12.26           C  
ANISOU 1599  CA  THR A 241     1273   1174   2212   -348    103   -546       C  
ATOM   1600  C   THR A 241      39.555  38.351  10.323  1.00 15.43           C  
ANISOU 1600  C   THR A 241     1564   1656   2643   -273    103   -564       C  
ATOM   1601  O   THR A 241      40.137  38.267  11.409  1.00 16.26           O  
ANISOU 1601  O   THR A 241     1594   1806   2779   -241     19   -594       O  
ATOM   1602  CB  THR A 241      37.450  39.710  10.094  1.00 12.31           C  
ANISOU 1602  CB  THR A 241     1399   1150   2129   -269     72   -521       C  
ATOM   1603  OG1 THR A 241      36.946  41.002   9.715  1.00 13.65           O  
ANISOU 1603  OG1 THR A 241     1654   1214   2320   -326     42   -511       O  
ATOM   1604  CG2 THR A 241      37.127  39.454  11.564  1.00 14.57           C  
ANISOU 1604  CG2 THR A 241     1662   1510   2365   -172    -20   -564       C  
ATOM   1605  N   ILE A 242      39.424  37.300   9.519  1.00 14.54           N  
ANISOU 1605  N   ILE A 242     1429   1559   2535   -242    179   -552       N  
ATOM   1606  CA  ILE A 242      40.029  36.025   9.892  1.00 13.97           C  
ANISOU 1606  CA  ILE A 242     1236   1516   2557   -164    153   -573       C  
ATOM   1607  C   ILE A 242      41.547  36.145   9.928  1.00 15.05           C  
ANISOU 1607  C   ILE A 242     1218   1698   2800   -206    161   -638       C  
ATOM   1608  O   ILE A 242      42.208  35.622  10.838  1.00 15.41           O  
ANISOU 1608  O   ILE A 242     1160   1764   2933   -152     72   -639       O  
ATOM   1609  CB  ILE A 242      39.572  34.916   8.925  1.00 12.10           C  
ANISOU 1609  CB  ILE A 242      995   1257   2345   -118    219   -593       C  
ATOM   1610  CG1 ILE A 242      38.088  34.607   9.133  1.00 15.99           C  
ANISOU 1610  CG1 ILE A 242     1611   1706   2759    -68    182   -513       C  
ATOM   1611  CG2 ILE A 242      40.417  33.670   9.108  1.00 18.71           C  
ANISOU 1611  CG2 ILE A 242     1674   2083   3352    -40    183   -647       C  
ATOM   1612  CD1 ILE A 242      37.546  33.564   8.152  1.00 18.19           C  
ANISOU 1612  CD1 ILE A 242     1891   1948   3072    -32    229   -549       C  
ATOM   1613  N   ALA A 243      42.130  36.829   8.937  1.00 13.73           N  
ANISOU 1613  N   ALA A 243     1022   1569   2628   -315    261   -675       N  
ATOM   1614  CA  ALA A 243      43.587  36.893   8.860  1.00 19.41           C  
ANISOU 1614  CA  ALA A 243     1566   2360   3450   -366    286   -739       C  
ATOM   1615  C   ALA A 243      44.188  37.580  10.078  1.00 20.54           C  
ANISOU 1615  C   ALA A 243     1673   2489   3642   -388    165   -731       C  
ATOM   1616  O   ALA A 243      45.300  37.241  10.496  1.00 20.36           O  
ANISOU 1616  O   ALA A 243     1509   2514   3712   -366    128   -769       O  
ATOM   1617  CB  ALA A 243      44.019  37.607   7.577  1.00 18.44           C  
ANISOU 1617  CB  ALA A 243     1413   2319   3273   -510    417   -739       C  
ATOM   1618  N   SER A 244      43.477  38.535  10.667  1.00 17.13           N  
ANISOU 1618  N   SER A 244     1372   1997   3140   -415     92   -694       N  
ATOM   1619  CA  SER A 244      44.000  39.281  11.801  1.00 23.48           C  
ANISOU 1619  CA  SER A 244     2139   2802   3980   -439    -31   -732       C  
ATOM   1620  C   SER A 244      43.564  38.706  13.146  1.00 18.88           C  
ANISOU 1620  C   SER A 244     1565   2270   3338   -321   -153   -727       C  
ATOM   1621  O   SER A 244      43.903  39.278  14.188  1.00 18.81           O  
ANISOU 1621  O   SER A 244     1523   2305   3319   -330   -266   -780       O  
ATOM   1622  CB  SER A 244      43.577  40.748  11.698  1.00 18.90           C  
ANISOU 1622  CB  SER A 244     1670   2129   3384   -532    -61   -732       C  
ATOM   1623  OG  SER A 244      42.171  40.844  11.562  1.00 23.22           O  
ANISOU 1623  OG  SER A 244     2369   2617   3839   -480    -55   -703       O  
ATOM   1624  N   ASN A 245      42.828  37.601  13.151  1.00 14.54           N  
ANISOU 1624  N   ASN A 245     1048   1731   2744   -223   -141   -661       N  
ATOM   1625  CA  ASN A 245      42.370  36.972  14.393  1.00 20.52           C  
ANISOU 1625  CA  ASN A 245     1799   2569   3429   -136   -257   -600       C  
ATOM   1626  C   ASN A 245      42.807  35.516  14.491  1.00 26.69           C  
ANISOU 1626  C   ASN A 245     2464   3356   4320    -62   -294   -519       C  
ATOM   1627  O   ASN A 245      42.198  34.730  15.223  1.00 20.95           O  
ANISOU 1627  O   ASN A 245     1741   2672   3548     -1   -377   -403       O  
ATOM   1628  CB  ASN A 245      40.847  37.052  14.518  1.00 13.45           C  
ANISOU 1628  CB  ASN A 245     1047   1676   2388    -96   -247   -555       C  
ATOM   1629  CG  ASN A 245      40.383  38.405  15.000  1.00 17.18           C  
ANISOU 1629  CG  ASN A 245     1596   2168   2765   -126   -282   -651       C  
ATOM   1630  OD1 ASN A 245      40.460  38.708  16.189  1.00 17.72           O  
ANISOU 1630  OD1 ASN A 245     1623   2362   2749   -106   -385   -700       O  
ATOM   1631  ND2 ASN A 245      39.907  39.236  14.076  1.00 13.88           N  
ANISOU 1631  ND2 ASN A 245     1278   1629   2366   -173   -211   -688       N  
ATOM   1632  OXT ASN A 245      43.770  35.098  13.847  1.00 26.30           O  
ANISOU 1632  OXT ASN A 245     2300   3268   4424    -65   -251   -566       O  
TER    1633      ASN A 245                                                      
ATOM   1634  N   GLY I   1       5.855  44.877  11.814  1.00 43.04           N  
ANISOU 1634  N   GLY I   1     4906   4889   6559   1889   -209    127       N  
ATOM   1635  CA  GLY I   1       5.550  43.458  11.865  1.00 45.49           C  
ANISOU 1635  CA  GLY I   1     5049   5476   6760   1760   -224    128       C  
ATOM   1636  C   GLY I   1       6.690  42.556  11.419  1.00 37.07           C  
ANISOU 1636  C   GLY I   1     4169   4504   5414   1551   -303    167       C  
ATOM   1637  O   GLY I   1       6.590  41.330  11.499  1.00 34.87           O  
ANISOU 1637  O   GLY I   1     3791   4427   5031   1431   -299    163       O  
ATOM   1638  N   THR I   2       7.779  43.157  10.949  1.00 22.87           N  
ANISOU 1638  N   THR I   2     2638   2552   3500   1500   -365    199       N  
ATOM   1639  CA  THR I   2       8.912  42.379  10.476  1.00 19.90           C  
ANISOU 1639  CA  THR I   2     2426   2252   2884   1310   -424    223       C  
ATOM   1640  C   THR I   2       9.797  41.973  11.648  1.00 17.96           C  
ANISOU 1640  C   THR I   2     2274   2063   2488   1269   -255     62       C  
ATOM   1641  O   THR I   2      10.009  42.749  12.585  1.00 22.36           O  
ANISOU 1641  O   THR I   2     2913   2522   3062   1342   -118    -65       O  
ATOM   1642  CB  THR I   2       9.716  43.171   9.440  1.00 26.71           C  
ANISOU 1642  CB  THR I   2     3528   2954   3666   1238   -557    323       C  
ATOM   1643  OG1 THR I   2      10.344  44.301  10.066  1.00 32.84           O  
ANISOU 1643  OG1 THR I   2     4507   3525   4446   1304   -472    224       O  
ATOM   1644  CG2 THR I   2       8.795  43.670   8.338  1.00 33.55           C  
ANISOU 1644  CG2 THR I   2     4301   3785   4662   1287   -715    521       C  
ATOM   1645  N   CYS I   3      10.297  40.741  11.596  1.00 16.81           N  
ANISOU 1645  N   CYS I   3     2109   2076   2201   1136   -261     73       N  
ATOM   1646  CA  CYS I   3      11.092  40.176  12.675  1.00 15.79           C  
ANISOU 1646  CA  CYS I   3     2029   2034   1939   1093   -125    -30       C  
ATOM   1647  C   CYS I   3      12.310  39.469  12.111  1.00 15.09           C  
ANISOU 1647  C   CYS I   3     2061   1972   1702    903   -191      7       C  
ATOM   1648  O   CYS I   3      12.251  38.875  11.027  1.00 11.70           O  
ANISOU 1648  O   CYS I   3     1606   1576   1265    829   -311     91       O  
ATOM   1649  CB  CYS I   3      10.302  39.154  13.508  1.00 14.32           C  
ANISOU 1649  CB  CYS I   3     1623   2046   1772   1079    -24    -54       C  
ATOM   1650  SG  CYS I   3       8.762  39.739  14.193  1.00 20.32           S  
ANISOU 1650  SG  CYS I   3     2173   2833   2715   1207     90   -123       S  
ATOM   1651  N   THR I   4      13.403  39.506  12.878  1.00 12.91           N  
ANISOU 1651  N   THR I   4     1899   1698   1307    809   -102    -70       N  
ATOM   1652  CA  THR I   4      14.507  38.593  12.628  1.00  9.74           C  
ANISOU 1652  CA  THR I   4     1530   1365    806    651   -132    -54       C  
ATOM   1653  C   THR I   4      14.026  37.154  12.759  1.00 10.92           C  
ANISOU 1653  C   THR I   4     1518   1635    994    618   -135     -6       C  
ATOM   1654  O   THR I   4      13.023  36.858  13.417  1.00 12.03           O  
ANISOU 1654  O   THR I   4     1532   1850   1189    672    -80      3       O  
ATOM   1655  CB  THR I   4      15.658  38.811  13.615  1.00  9.48           C  
ANISOU 1655  CB  THR I   4     1590   1357    657    566    -53   -126       C  
ATOM   1656  OG1 THR I   4      15.227  38.486  14.949  1.00 11.19           O  
ANISOU 1656  OG1 THR I   4     1727   1671    854    580     47   -154       O  
ATOM   1657  CG2 THR I   4      16.160  40.247  13.554  1.00 12.55           C  
ANISOU 1657  CG2 THR I   4     2164   1611    991    556    -37   -189       C  
ATOM   1658  N   ARG I   5      14.771  36.238  12.152  1.00 10.98           N  
ANISOU 1658  N   ARG I   5     1535   1659    977    516   -183     11       N  
ATOM   1659  CA  ARG I   5      14.374  34.835  12.193  1.00  8.34           C  
ANISOU 1659  CA  ARG I   5     1089   1385    695    470   -191     54       C  
ATOM   1660  C   ARG I   5      15.169  34.038  13.222  1.00  9.67           C  
ANISOU 1660  C   ARG I   5     1250   1584    838    424   -150     66       C  
ATOM   1661  O   ARG I   5      15.507  32.872  13.028  1.00 10.08           O  
ANISOU 1661  O   ARG I   5     1275   1616    940    374   -177     93       O  
ATOM   1662  CB  ARG I   5      14.466  34.252  10.790  1.00 10.30           C  
ANISOU 1662  CB  ARG I   5     1349   1605    959    394   -268     53       C  
ATOM   1663  CG  ARG I   5      13.185  34.614  10.062  1.00 14.11           C  
ANISOU 1663  CG  ARG I   5     1772   2112   1478    422   -341    104       C  
ATOM   1664  CD  ARG I   5      13.300  34.734   8.573  1.00 12.76           C  
ANISOU 1664  CD  ARG I   5     1671   1922   1256    329   -440    109       C  
ATOM   1665  NE  ARG I   5      11.999  35.140   8.030  1.00 12.80           N  
ANISOU 1665  NE  ARG I   5     1590   1960   1313    353   -533    197       N  
ATOM   1666  CZ  ARG I   5      11.615  34.941   6.778  1.00 17.10           C  
ANISOU 1666  CZ  ARG I   5     2139   2546   1813    232   -643    243       C  
ATOM   1667  NH1 ARG I   5      12.439  34.351   5.921  1.00 10.83           N  
ANISOU 1667  NH1 ARG I   5     1446   1758    911     83   -632    162       N  
ATOM   1668  NH2 ARG I   5      10.411  35.341   6.384  1.00 15.18           N  
ANISOU 1668  NH2 ARG I   5     1816   2318   1632    291   -747    306       N  
ATOM   1669  N   SER I   6      15.467  34.667  14.351  1.00 11.24           N  
ANISOU 1669  N   SER I   6     1484   1824    962    436    -91     50       N  
ATOM   1670  CA  SER I   6      16.150  34.032  15.463  1.00 10.87           C  
ANISOU 1670  CA  SER I   6     1431   1836    862    376    -83     98       C  
ATOM   1671  C   SER I   6      15.125  33.490  16.455  1.00 14.22           C  
ANISOU 1671  C   SER I   6     1787   2347   1270    344    -31    159       C  
ATOM   1672  O   SER I   6      13.934  33.801  16.380  1.00 12.98           O  
ANISOU 1672  O   SER I   6     1566   2223   1144    384     25    131       O  
ATOM   1673  CB  SER I   6      17.071  35.044  16.142  1.00 10.25           C  
ANISOU 1673  CB  SER I   6     1432   1769    691    332    -51     40       C  
ATOM   1674  OG  SER I   6      16.327  36.219  16.478  1.00 11.37           O  
ANISOU 1674  OG  SER I   6     1625   1912    783    377     32    -37       O  
ATOM   1675  N   ILE I   7      15.595  32.671  17.392  1.00 11.57           N  
ANISOU 1675  N   ILE I   7     1570   1996    830    477    211   -385       N  
ATOM   1676  CA  ILE I   7      14.794  32.288  18.553  1.00 12.26           C  
ANISOU 1676  CA  ILE I   7     1569   2168    921    472    207   -389       C  
ATOM   1677  C   ILE I   7      15.358  33.020  19.767  1.00 12.84           C  
ANISOU 1677  C   ILE I   7     1620   2277    982    493    187   -338       C  
ATOM   1678  O   ILE I   7      16.500  32.751  20.176  1.00 14.67           O  
ANISOU 1678  O   ILE I   7     1853   2508   1213    501    222   -278       O  
ATOM   1679  CB  ILE I   7      14.792  30.771  18.785  1.00 15.85           C  
ANISOU 1679  CB  ILE I   7     1981   2620   1420    439    296   -382       C  
ATOM   1680  CG1 ILE I   7      14.056  30.051  17.660  1.00 15.47           C  
ANISOU 1680  CG1 ILE I   7     1957   2519   1403    386    279   -493       C  
ATOM   1681  CG2 ILE I   7      14.127  30.459  20.132  1.00 15.18           C  
ANISOU 1681  CG2 ILE I   7     1785   2644   1338    404    312   -298       C  
ATOM   1682  CD1 ILE I   7      14.402  28.588  17.574  1.00 23.13           C  
ANISOU 1682  CD1 ILE I   7     2928   3327   2531    320    349   -487       C  
ATOM   1683  N   PRO I   8      14.617  33.958  20.378  1.00 13.18           N  
ANISOU 1683  N   PRO I   8     1634   2372   1003    522    131   -381       N  
ATOM   1684  CA  PRO I   8      13.317  34.487  19.954  1.00 12.26           C  
ANISOU 1684  CA  PRO I   8     1480   2292    885    569     90   -447       C  
ATOM   1685  C   PRO I   8      13.483  35.518  18.848  1.00 12.26           C  
ANISOU 1685  C   PRO I   8     1556   2215    888    632     26   -468       C  
ATOM   1686  O   PRO I   8      14.586  36.021  18.663  1.00 12.55           O  
ANISOU 1686  O   PRO I   8     1669   2173    927    633     26   -440       O  
ATOM   1687  CB  PRO I   8      12.781  35.146  21.227  1.00 13.57           C  
ANISOU 1687  CB  PRO I   8     1588   2544   1023    612     88   -490       C  
ATOM   1688  CG  PRO I   8      13.996  35.598  21.931  1.00 19.62           C  
ANISOU 1688  CG  PRO I   8     2418   3269   1769    597     73   -484       C  
ATOM   1689  CD  PRO I   8      15.067  34.569  21.642  1.00 18.08           C  
ANISOU 1689  CD  PRO I   8     2244   3047   1577    536    109   -389       C  
ATOM   1690  N   PRO I   9      12.412  35.828  18.128  1.00 16.83           N  
ANISOU 1690  N   PRO I   9     2105   2851   1440    706    -30   -516       N  
ATOM   1691  CA  PRO I   9      12.501  36.874  17.105  1.00 16.87           C  
ANISOU 1691  CA  PRO I   9     2199   2815   1396    813   -104   -517       C  
ATOM   1692  C   PRO I   9      12.679  38.246  17.733  1.00 18.74           C  
ANISOU 1692  C   PRO I   9     2473   2969   1678    934   -138   -573       C  
ATOM   1693  O   PRO I   9      12.228  38.512  18.851  1.00 16.37           O  
ANISOU 1693  O   PRO I   9     2096   2689   1435    949   -125   -640       O  
ATOM   1694  CB  PRO I   9      11.158  36.771  16.373  1.00 16.43           C  
ANISOU 1694  CB  PRO I   9     2072   2884   1288    882   -190   -560       C  
ATOM   1695  CG  PRO I   9      10.217  36.182  17.406  1.00 19.10           C  
ANISOU 1695  CG  PRO I   9     2243   3347   1667    876   -139   -638       C  
ATOM   1696  CD  PRO I   9      11.079  35.196  18.163  1.00 13.72           C  
ANISOU 1696  CD  PRO I   9     1584   2601   1027    719    -36   -574       C  
ATOM   1697  N   ILE I  10      13.355  39.120  16.996  1.00 15.68           N  
ANISOU 1697  N   ILE I  10     2188   2436   1335    943   -188   -478       N  
ATOM   1698  CA  ILE I  10      13.463  40.537  17.327  1.00 16.86           C  
ANISOU 1698  CA  ILE I  10     2378   2406   1622   1028   -255   -497       C  
ATOM   1699  C   ILE I  10      12.621  41.290  16.308  1.00 17.44           C  
ANISOU 1699  C   ILE I  10     2456   2423   1748   1143   -360   -394       C  
ATOM   1700  O   ILE I  10      12.903  41.233  15.106  1.00 17.74           O  
ANISOU 1700  O   ILE I  10     2558   2470   1712   1099   -388   -219       O  
ATOM   1701  CB  ILE I  10      14.922  41.015  17.309  1.00 16.80           C  
ANISOU 1701  CB  ILE I  10     2458   2240   1686    923   -245   -416       C  
ATOM   1702  CG1 ILE I  10      15.773  40.153  18.251  1.00 20.65           C  
ANISOU 1702  CG1 ILE I  10     2911   2818   2115    816   -171   -480       C  
ATOM   1703  CG2 ILE I  10      15.011  42.486  17.710  1.00 22.32           C  
ANISOU 1703  CG2 ILE I  10     3204   2695   2580    984   -335   -466       C  
ATOM   1704  CD1 ILE I  10      17.256  40.245  17.979  1.00 21.37           C  
ANISOU 1704  CD1 ILE I  10     3029   2820   2269    692   -148   -356       C  
ATOM   1705  N   CYS I  11      11.588  41.987  16.775  1.00 18.86           N  
ANISOU 1705  N   CYS I  11     2559   2566   2043   1304   -414   -493       N  
ATOM   1706  CA  CYS I  11      10.551  42.485  15.887  1.00 20.63           C  
ANISOU 1706  CA  CYS I  11     2727   2789   2322   1441   -532   -384       C  
ATOM   1707  C   CYS I  11      10.464  44.004  15.909  1.00 26.94           C  
ANISOU 1707  C   CYS I  11     3569   3301   3364   1596   -620   -345       C  
ATOM   1708  O   CYS I  11      10.750  44.659  16.917  1.00 23.63           O  
ANISOU 1708  O   CYS I  11     3179   2711   3088   1642   -583   -520       O  
ATOM   1709  CB  CYS I  11       9.192  41.882  16.254  1.00 20.96           C  
ANISOU 1709  CB  CYS I  11     2574   3049   2341   1526   -527   -500       C  
ATOM   1710  SG  CYS I  11       9.183  40.077  16.160  1.00 22.64           S  
ANISOU 1710  SG  CYS I  11     2732   3527   2342   1326   -448   -529       S  
ATOM   1711  N   ASN I  12      10.073  44.524  14.834  1.00 24.71           N  
ANISOU 1711  N   ASN I  12     3297   2967   3127   1673   -743   -128       N  
ATOM   1712  CA  ASN I  12       9.756  45.903  14.533  1.00 32.22           C  
ANISOU 1712  CA  ASN I  12     4268   3637   4339   1841   -860     -1       C  
ATOM   1713  C   ASN I  12       8.261  46.134  14.706  1.00 34.03           C  
ANISOU 1713  C   ASN I  12     4298   3951   4679   1979   -883    -67       C  
ATOM   1714  O   ASN I  12       7.470  45.195  14.583  1.00 36.45           O  
ANISOU 1714  O   ASN I  12     4467   4551   4831   1966   -885   -110       O  
ATOM   1715  CB  ASN I  12      10.172  46.230  13.096  1.00 39.83           C  
ANISOU 1715  CB  ASN I  12     5340   4561   5234   1787   -964    370       C  
ATOM   1716  CG  ASN I  12      10.504  47.688  12.901  1.00 54.68           C  
ANISOU 1716  CG  ASN I  12     7297   6058   7422   1833  -1024    556       C  
ATOM   1717  OD1 ASN I  12       9.657  48.477  12.483  1.00 58.65           O  
ANISOU 1717  OD1 ASN I  12     7715   6473   8096   1954  -1105    704       O  
ATOM   1718  ND2 ASN I  12      11.743  48.058  13.205  1.00 60.62           N  
ANISOU 1718  ND2 ASN I  12     8186   6574   8273   1710   -972    566       N  
ATOM   1719  N   PRO I  13       7.830  47.356  15.031  1.00 37.54           N  
ANISOU 1719  N   PRO I  13     4711   4139   5416   2109   -892    -81       N  
ATOM   1720  CA  PRO I  13       6.384  47.619  15.068  1.00 41.71           C  
ANISOU 1720  CA  PRO I  13     5028   4746   6072   2268   -909    -90       C  
ATOM   1721  C   PRO I  13       5.696  47.352  13.741  1.00 49.05           C  
ANISOU 1721  C   PRO I  13     5862   5855   6921   2285  -1078    203       C  
ATOM   1722  O   PRO I  13       4.536  46.921  13.732  1.00 52.28           O  
ANISOU 1722  O   PRO I  13     6061   6479   7323   2341  -1102    170       O  
ATOM   1723  CB  PRO I  13       6.308  49.102  15.457  1.00 42.50           C  
ANISOU 1723  CB  PRO I  13     5161   4476   6511   2413   -887   -106       C  
ATOM   1724  CG  PRO I  13       7.569  49.349  16.212  1.00 44.27           C  
ANISOU 1724  CG  PRO I  13     5578   4499   6744   2292   -811   -283       C  
ATOM   1725  CD  PRO I  13       8.612  48.488  15.556  1.00 40.17           C  
ANISOU 1725  CD  PRO I  13     5178   4098   5988   2112   -861   -139       C  
ATOM   1726  N   ASN I  14       6.382  47.573  12.622  1.00 46.51           N  
ANISOU 1726  N   ASN I  14     5680   5473   6517   2213  -1193    498       N  
ATOM   1727  CA  ASN I  14       5.796  47.370  11.299  1.00 49.46           C  
ANISOU 1727  CA  ASN I  14     5988   6050   6753   2193  -1371    789       C  
ATOM   1728  C   ASN I  14       5.610  45.884  10.982  1.00 50.29           C  
ANISOU 1728  C   ASN I  14     6061   6537   6511   2040  -1388    679       C  
ATOM   1729  O   ASN I  14       5.040  45.526   9.947  1.00 51.20           O  
ANISOU 1729  O   ASN I  14     6119   6868   6467   1982  -1543    841       O  
ATOM   1730  CB  ASN I  14       6.658  48.049  10.221  1.00 48.59           C  
ANISOU 1730  CB  ASN I  14     6054   5801   6609   2129  -1454   1156       C  
ATOM   1731  CG  ASN I  14       7.871  47.212   9.795  1.00 49.57           C  
ANISOU 1731  CG  ASN I  14     6379   6064   6390   1919  -1395   1172       C  
ATOM   1732  OD1 ASN I  14       8.395  46.396  10.553  1.00 40.50           O  
ANISOU 1732  OD1 ASN I  14     5278   4983   5127   1851  -1263    903       O  
ATOM   1733  ND2 ASN I  14       8.323  47.432   8.566  1.00 57.50           N  
ANISOU 1733  ND2 ASN I  14     7496   7123   7229   1816  -1480   1505       N  
TER    1734      ASN I  14                                                      
HETATM 1735 CA    CA A 301      22.406  15.162  17.324  1.00 13.26          CA  
HETATM 1736  C1  GOL A 302      21.030  39.222  -5.190  1.00 34.85           C  
HETATM 1737  O1  GOL A 302      21.107  40.618  -5.329  1.00 37.27           O  
HETATM 1738  C2  GOL A 302      22.434  38.608  -5.394  1.00 31.38           C  
HETATM 1739  O2  GOL A 302      23.369  39.499  -5.864  1.00 31.11           O  
HETATM 1740  C3  GOL A 302      22.863  37.926  -4.076  1.00 33.20           C  
HETATM 1741  O3  GOL A 302      24.159  37.375  -4.314  1.00 27.59           O  
HETATM 1742  C1  GOL A 303      20.178  19.803  22.303  1.00 44.95           C  
HETATM 1743  O1  GOL A 303      20.528  18.928  23.323  1.00 48.88           O  
HETATM 1744  C2  GOL A 303      19.234  20.839  22.896  1.00 38.73           C  
HETATM 1745  O2  GOL A 303      19.873  21.995  23.348  1.00 18.73           O  
HETATM 1746  C3  GOL A 303      18.191  21.092  21.812  1.00 37.33           C  
HETATM 1747  O3  GOL A 303      18.767  21.953  20.909  1.00 34.14           O  
HETATM 1748  C1  GOL A 304      21.045  24.197  -4.597  1.00 42.32           C  
HETATM 1749  O1  GOL A 304      20.056  24.717  -5.436  1.00 40.06           O  
HETATM 1750  C2  GOL A 304      22.425  24.446  -5.257  1.00 36.58           C  
HETATM 1751  O2  GOL A 304      22.476  25.677  -5.932  1.00 31.71           O  
HETATM 1752  C3  GOL A 304      23.428  24.353  -4.059  1.00 33.39           C  
HETATM 1753  O3  GOL A 304      24.719  24.614  -4.547  1.00 22.23           O  
HETATM 1754  S   SO4 A 305      22.807  18.597  25.399  1.00 67.11           S  
HETATM 1755  O1  SO4 A 305      22.779  18.101  24.025  1.00 69.56           O  
HETATM 1756  O2  SO4 A 305      22.251  19.949  25.440  1.00 64.93           O  
HETATM 1757  O3  SO4 A 305      21.994  17.716  26.231  1.00 67.75           O  
HETATM 1758  O4  SO4 A 305      24.186  18.616  25.892  1.00 65.49           O  
HETATM 1759  S   SO4 A 306      24.983  32.433  -9.874  1.00 46.82           S  
HETATM 1760  O1  SO4 A 306      26.110  33.338 -10.086  1.00 56.73           O  
HETATM 1761  O2  SO4 A 306      24.977  31.414 -10.923  1.00 56.60           O  
HETATM 1762  O3  SO4 A 306      25.143  31.779  -8.574  1.00 37.95           O  
HETATM 1763  O4  SO4 A 306      23.735  33.196  -9.944  1.00 32.89           O  
HETATM 1764  S   SO4 A 307      13.595  51.730  -2.224  1.00 40.53           S  
HETATM 1765  O1  SO4 A 307      14.644  50.723  -2.060  1.00 42.53           O  
HETATM 1766  O2  SO4 A 307      13.247  51.837  -3.638  1.00 44.30           O  
HETATM 1767  O3  SO4 A 307      14.087  53.019  -1.748  1.00 48.53           O  
HETATM 1768  O4  SO4 A 307      12.417  51.344  -1.447  1.00 34.13           O  
HETATM 1769  C1  GOL I 101      17.868  36.503  19.605  1.00 20.57           C  
HETATM 1770  O1  GOL I 101      16.652  37.061  20.007  1.00 21.12           O  
HETATM 1771  C2  GOL I 101      18.866  36.836  20.731  1.00 23.19           C  
HETATM 1772  O2  GOL I 101      18.534  36.187  21.914  1.00 23.59           O  
HETATM 1773  C3  GOL I 101      20.254  36.410  20.195  1.00 22.70           C  
HETATM 1774  O3  GOL I 101      21.168  36.790  21.184  1.00 21.72           O  
HETATM 1775  O   HOH A 401      16.489  32.987  24.177  1.00 37.43           O  
HETATM 1776  O   HOH A 402      18.441  42.724  -4.243  1.00 32.50           O  
HETATM 1777  O   HOH A 403      24.000  16.185  24.128  1.00 29.86           O  
HETATM 1778  O   HOH A 404       6.027  35.073  -0.171  1.00 28.82           O  
HETATM 1779  O   HOH A 405      23.738  29.881 -12.129  1.00 34.66           O  
HETATM 1780  O   HOH A 406      19.645  52.204  14.867  1.00 42.39           O  
HETATM 1781  O   HOH A 407      15.614  19.273  -3.830  1.00 51.57           O  
HETATM 1782  O   HOH A 408      22.456  14.255  15.103  1.00 15.04           O  
HETATM 1783  O   HOH A 409      22.864  44.419  -3.673  1.00 44.73           O  
HETATM 1784  O   HOH A 410       0.138  41.461  -0.440  1.00 46.15           O  
HETATM 1785  O   HOH A 411      13.342  28.212  -8.676  1.00 35.92           O  
HETATM 1786  O   HOH A 412      13.002  32.574   1.717  1.00 10.32           O  
HETATM 1787  O   HOH A 413      17.491  48.406  18.089  1.00 40.95           O  
HETATM 1788  O   HOH A 414      31.999  11.320  12.419  1.00 41.85           O  
HETATM 1789  O   HOH A 415      28.332  34.194  -9.313  1.00 46.65           O  
HETATM 1790  O   HOH A 416      18.718  11.585  12.005  1.00 21.31           O  
HETATM 1791  O   HOH A 417      46.097  40.586  14.105  1.00 34.09           O  
HETATM 1792  O   HOH A 418      32.806  43.372  16.464  1.00 24.70           O  
HETATM 1793  O   HOH A 419      30.675  12.627  17.165  1.00 28.73           O  
HETATM 1794  O   HOH A 420      24.750  42.261  -7.082  1.00 34.72           O  
HETATM 1795  O   HOH A 421       3.696  25.498   3.275  1.00 24.53           O  
HETATM 1796  O   HOH A 422      20.461  42.903  17.405  1.00 13.76           O  
HETATM 1797  O   HOH A 423      27.224  48.745  15.183  1.00 24.82           O  
HETATM 1798  O   HOH A 424      23.447  21.645  27.014  1.00 31.01           O  
HETATM 1799  O   HOH A 425      35.375  25.320   1.640  1.00 31.20           O  
HETATM 1800  O   HOH A 426      16.248  47.867   6.673  1.00 17.78           O  
HETATM 1801  O   HOH A 427      28.476  39.893  25.467  1.00 31.22           O  
HETATM 1802  O   HOH A 428      20.060   8.232  14.616  1.00 38.76           O  
HETATM 1803  O   HOH A 429      27.753  14.907   3.471  1.00 33.66           O  
HETATM 1804  O   HOH A 430      40.946  20.192  11.871  1.00 30.33           O  
HETATM 1805  O   HOH A 431      27.324  47.472   0.274  1.00 36.79           O  
HETATM 1806  O   HOH A 432      26.761  31.415  -6.531  1.00 17.74           O  
HETATM 1807  O   HOH A 433      25.881  37.201  -1.954  1.00 13.89           O  
HETATM 1808  O   HOH A 434      24.846  13.796  14.044  1.00 16.47           O  
HETATM 1809  O   HOH A 435      17.641  15.999   7.914  1.00 10.91           O  
HETATM 1810  O   HOH A 436       5.067  31.030  11.998  1.00 37.00           O  
HETATM 1811  O   HOH A 437      10.998  24.497  -3.622  1.00 22.44           O  
HETATM 1812  O   HOH A 438      33.189  26.003  -4.821  1.00 31.28           O  
HETATM 1813  O   HOH A 439       7.114  33.580  -6.490  1.00 14.19           O  
HETATM 1814  O   HOH A 440      10.184  36.659   9.966  1.00 12.53           O  
HETATM 1815  O   HOH A 441      31.329  16.346   2.635  1.00 26.70           O  
HETATM 1816  O   HOH A 442      35.122  28.953   2.753  1.00 16.86           O  
HETATM 1817  O   HOH A 443       6.820  29.650  -7.899  1.00 18.55           O  
HETATM 1818  O   HOH A 444      22.193  25.216   2.655  1.00  9.22           O  
HETATM 1819  O   HOH A 445      39.312  38.623  18.994  1.00 42.37           O  
HETATM 1820  O   HOH A 446      25.622  10.408   8.075  1.00 30.96           O  
HETATM 1821  O   HOH A 447       5.222  21.297  10.306  1.00 33.01           O  
HETATM 1822  O   HOH A 448      20.329  44.327  -3.000  1.00 36.15           O  
HETATM 1823  O   HOH A 449      31.045  41.018  18.502  1.00 12.39           O  
HETATM 1824  O   HOH A 450       4.366  27.399  -1.956  1.00 27.88           O  
HETATM 1825  O   HOH A 451       4.859  42.993   0.259  1.00 46.46           O  
HETATM 1826  O   HOH A 452      15.406  28.678  -9.361  1.00 33.06           O  
HETATM 1827  O   HOH A 453       7.005  26.147  -5.304  1.00 38.54           O  
HETATM 1828  O   HOH A 454      18.846  18.497  -0.928  1.00 26.79           O  
HETATM 1829  O   HOH A 455      35.138  30.387  -3.993  1.00 47.11           O  
HETATM 1830  O   HOH A 456      22.012  20.006  19.292  1.00  8.52           O  
HETATM 1831  O   HOH A 457      11.947  16.388  20.283  1.00 48.75           O  
HETATM 1832  O   HOH A 458       7.693  31.805  13.898  1.00 17.71           O  
HETATM 1833  O   HOH A 459      41.425  28.583  21.663  1.00 36.65           O  
HETATM 1834  O   HOH A 460      17.011  13.435   8.760  1.00 13.36           O  
HETATM 1835  O   HOH A 461      35.392  17.884   4.887  1.00 17.42           O  
HETATM 1836  O   HOH A 462      31.244  29.980  24.244  1.00 29.04           O  
HETATM 1837  O   HOH A 463      25.585  28.252  26.625  1.00 15.02           O  
HETATM 1838  O   HOH A 464      22.249  10.779   4.923  1.00 25.15           O  
HETATM 1839  O   HOH A 465      26.371  17.420   9.011  1.00 12.64           O  
HETATM 1840  O   HOH A 466      13.618  48.531  -0.127  1.00 17.65           O  
HETATM 1841  O   HOH A 467      36.561  13.410  11.480  1.00 39.41           O  
HETATM 1842  O   HOH A 468      24.926  16.410   0.164  1.00 34.17           O  
HETATM 1843  O   HOH A 469       7.772  34.138   2.060  1.00 12.91           O  
HETATM 1844  O   HOH A 470      35.931  18.459  17.476  1.00 18.08           O  
HETATM 1845  O   HOH A 471       9.793  22.408   6.090  1.00 16.93           O  
HETATM 1846  O   HOH A 472      37.566  23.005  22.237  1.00 21.06           O  
HETATM 1847  O   HOH A 473      31.582  23.430  24.557  1.00 23.65           O  
HETATM 1848  O   HOH A 474      30.400  32.432  23.595  1.00 45.38           O  
HETATM 1849  O   HOH A 475      40.582  30.762  19.701  1.00 44.39           O  
HETATM 1850  O   HOH A 476      19.736  27.858   9.579  1.00  6.73           O  
HETATM 1851  O   HOH A 477      32.624  49.156   8.914  1.00 33.14           O  
HETATM 1852  O   HOH A 478      16.580  23.574  21.246  1.00 18.11           O  
HETATM 1853  O   HOH A 479      10.373  31.772  17.765  1.00 19.85           O  
HETATM 1854  O   HOH A 480      34.767  19.182  21.116  1.00 28.05           O  
HETATM 1855  O   HOH A 481      20.383  40.411  18.850  1.00 12.82           O  
HETATM 1856  O   HOH A 482      42.310  22.437  11.183  1.00 29.98           O  
HETATM 1857  O   HOH A 483      24.488  11.846  11.894  1.00 23.25           O  
HETATM 1858  O   HOH A 484      21.390  22.762  19.096  1.00 10.62           O  
HETATM 1859  O   HOH A 485      37.407  32.299  -0.406  1.00 36.48           O  
HETATM 1860  O   HOH A 486      25.466  31.517   7.226  1.00 10.10           O  
HETATM 1861  O   HOH A 487       9.646  32.966   0.443  1.00 12.15           O  
HETATM 1862  O   HOH A 488      46.112  36.395  13.182  1.00 36.06           O  
HETATM 1863  O   HOH A 489      21.816  16.874   9.092  1.00 12.55           O  
HETATM 1864  O   HOH A 490       6.262  23.133   6.495  1.00 16.04           O  
HETATM 1865  O   HOH A 491       6.685  35.759   5.080  1.00 15.62           O  
HETATM 1866  O   HOH A 492      29.623  33.821  22.002  1.00 20.39           O  
HETATM 1867  O   HOH A 493      29.789  28.266  -8.701  1.00 37.44           O  
HETATM 1868  O   HOH A 494       8.608  29.614  20.302  1.00 18.86           O  
HETATM 1869  O   HOH A 495       7.612  41.997  -4.965  1.00 24.41           O  
HETATM 1870  O   HOH A 496      40.787  43.236  11.475  1.00 14.34           O  
HETATM 1871  O   HOH A 497      15.525  35.366   5.865  1.00 17.08           O  
HETATM 1872  O   HOH A 498      19.208  16.677   0.709  1.00 28.26           O  
HETATM 1873  O   HOH A 499      42.283  25.160  21.333  1.00 44.08           O  
HETATM 1874  O   HOH A 500       0.649  38.501   2.986  1.00 32.70           O  
HETATM 1875  O   HOH A 501      13.271  23.880   9.818  1.00  8.28           O  
HETATM 1876  O   HOH A 502       3.770  34.115   9.408  1.00 22.66           O  
HETATM 1877  O   HOH A 503       7.254  35.203  12.239  1.00 21.96           O  
HETATM 1878  O   HOH A 504       6.132  22.909  -0.029  1.00 23.27           O  
HETATM 1879  O   HOH A 505      22.840  16.354  19.284  1.00 12.11           O  
HETATM 1880  O   HOH A 506      37.953  20.274  18.189  1.00 33.10           O  
HETATM 1881  O   HOH A 507       4.719  27.248  -4.704  1.00 22.53           O  
HETATM 1882  O   HOH A 508      21.039  30.319  27.869  1.00 14.37           O  
HETATM 1883  O   HOH A 509      25.499  20.806  12.768  1.00  8.66           O  
HETATM 1884  O   HOH A 510      32.497  20.925  23.952  1.00 24.73           O  
HETATM 1885  O   HOH A 511      32.140  14.620  13.098  1.00 11.52           O  
HETATM 1886  O   HOH A 512      25.048  19.893   0.404  1.00 32.07           O  
HETATM 1887  O   HOH A 513       6.505  31.741   0.498  1.00 17.79           O  
HETATM 1888  O   HOH A 514      24.957  23.843  25.481  1.00 24.59           O  
HETATM 1889  O   HOH A 515      10.020  21.863  -0.593  1.00 18.33           O  
HETATM 1890  O   HOH A 516      28.262  20.647  10.386  1.00 11.20           O  
HETATM 1891  O   HOH A 517      34.538  21.461   1.967  1.00 19.62           O  
HETATM 1892  O   HOH A 518      41.889  35.130   5.710  1.00 19.94           O  
HETATM 1893  O   HOH A 519      31.053  32.992  -6.916  1.00 21.78           O  
HETATM 1894  O   HOH A 520      23.472  18.188   7.231  1.00  9.46           O  
HETATM 1895  O   HOH A 521      22.766  40.442  20.008  1.00 19.59           O  
HETATM 1896  O   HOH A 522      23.170  48.548  16.160  1.00 32.73           O  
HETATM 1897  O   HOH A 523       9.097  19.059   7.262  1.00 43.77           O  
HETATM 1898  O   HOH A 524      24.982  37.962  25.654  1.00 17.57           O  
HETATM 1899  O   HOH A 525      19.713  46.668  -3.331  1.00 33.98           O  
HETATM 1900  O   HOH A 526      18.609  37.167 -13.822  1.00 21.95           O  
HETATM 1901  O   HOH A 527      33.068  14.894  18.784  1.00 18.13           O  
HETATM 1902  O   HOH A 528      -0.038  34.720   3.037  1.00 29.47           O  
HETATM 1903  O   HOH A 529      18.916  26.670  12.032  1.00  8.28           O  
HETATM 1904  O   HOH A 530      22.050  16.483  21.815  1.00 18.44           O  
HETATM 1905  O   HOH A 531      11.049  13.243   7.887  1.00 44.16           O  
HETATM 1906  O   HOH A 532      25.897  51.304  10.424  1.00 36.70           O  
HETATM 1907  O   HOH A 533      34.970  23.755  23.159  1.00 15.29           O  
HETATM 1908  O   HOH A 534      14.173  22.931  16.206  1.00 12.14           O  
HETATM 1909  O   HOH A 535      32.418  45.352   5.282  1.00 18.94           O  
HETATM 1910  O   HOH A 536      13.339  14.255   1.987  1.00 34.64           O  
HETATM 1911  O   HOH A 537      38.841  43.123   9.603  1.00 22.13           O  
HETATM 1912  O   HOH A 538       6.635  20.781   3.341  1.00 35.51           O  
HETATM 1913  O   HOH A 539      43.694  41.602   7.744  1.00 25.75           O  
HETATM 1914  O   HOH A 540      41.372  26.934  10.098  1.00 41.47           O  
HETATM 1915  O   HOH A 541      24.652  19.431   9.647  1.00 11.68           O  
HETATM 1916  O   HOH A 542      33.955  43.084   2.219  1.00 19.51           O  
HETATM 1917  O   HOH A 543      24.661  22.386  -0.638  1.00 22.44           O  
HETATM 1918  O   HOH A 544      30.500  21.527   1.937  1.00 21.96           O  
HETATM 1919  O   HOH A 545      36.041  30.035   0.511  1.00 20.31           O  
HETATM 1920  O   HOH A 546      38.240  24.115   4.904  1.00 23.33           O  
HETATM 1921  O   HOH A 547      20.326  14.406  23.603  1.00 35.73           O  
HETATM 1922  O   HOH A 548      16.810  40.494  -4.139  1.00 13.87           O  
HETATM 1923  O   HOH A 549      13.991  12.862  18.481  1.00 27.15           O  
HETATM 1924  O   HOH A 550      28.382  37.378  29.506  1.00 54.09           O  
HETATM 1925  O   HOH A 551      37.585  14.795  16.657  1.00 40.80           O  
HETATM 1926  O   HOH A 552      23.973  41.760  18.052  1.00 15.54           O  
HETATM 1927  O   HOH A 553       8.506  20.703  13.022  1.00 21.94           O  
HETATM 1928  O   HOH A 554      20.151  33.283 -12.678  1.00 14.92           O  
HETATM 1929  O   HOH A 555      42.333  32.146  12.156  1.00 31.06           O  
HETATM 1930  O   HOH A 556      32.710  34.106 -10.129  1.00 52.47           O  
HETATM 1931  O   HOH A 557      19.029  40.492  -7.368  1.00 31.89           O  
HETATM 1932  O   HOH A 558      11.723  19.594  18.541  1.00 33.01           O  
HETATM 1933  O   HOH A 559       2.320  27.623   4.901  1.00 38.63           O  
HETATM 1934  O   HOH A 560      13.413  54.369  -5.077  1.00 35.83           O  
HETATM 1935  O   HOH A 561      20.277  39.819 -10.406  1.00 33.53           O  
HETATM 1936  O   HOH A 562      16.254  51.053   0.556  1.00 45.63           O  
HETATM 1937  O   HOH A 563      32.169  38.851  -4.090  1.00 32.86           O  
HETATM 1938  O   HOH A 564      20.191  41.837   6.717  1.00 20.57           O  
HETATM 1939  O   HOH A 565      44.152  33.412  10.882  1.00 55.59           O  
HETATM 1940  O   HOH A 566      20.173  27.713 -10.604  1.00 15.78           O  
HETATM 1941  O   HOH A 567      27.257  50.345   6.355  1.00 28.88           O  
HETATM 1942  O   HOH A 568      33.929  37.651  21.321  1.00 37.97           O  
HETATM 1943  O   HOH A 569      27.821  20.515  26.145  1.00 33.73           O  
HETATM 1944  O   HOH A 570      30.939  34.388  25.533  1.00 55.14           O  
HETATM 1945  O   HOH A 571      32.201  24.490  -1.167  1.00 27.74           O  
HETATM 1946  O   HOH A 572       7.983  18.935  16.120  1.00 39.00           O  
HETATM 1947  O   HOH A 573      10.255  16.408  11.214  1.00 27.59           O  
HETATM 1948  O   HOH A 574      31.262  37.211  23.691  1.00 41.12           O  
HETATM 1949  O   HOH A 575      18.224  42.143  -9.676  1.00 28.45           O  
HETATM 1950  O   HOH A 576       7.606  22.102  18.526  1.00 27.65           O  
HETATM 1951  O   HOH A 577      30.370  42.800  -3.996  1.00 38.69           O  
HETATM 1952  O   HOH A 578      10.851  48.481  -6.910  1.00 28.26           O  
HETATM 1953  O   HOH A 579      18.110  12.778  24.127  1.00 47.17           O  
HETATM 1954  O   HOH A 580      12.305  22.640  -1.726  1.00 12.18           O  
HETATM 1955  O   HOH A 581       7.584  21.568  -3.501  1.00 49.51           O  
HETATM 1956  O   HOH A 582      -1.104  32.507  -3.399  1.00 40.14           O  
HETATM 1957  O   HOH A 583      42.749  23.391  17.262  1.00 29.23           O  
HETATM 1958  O   HOH A 584      25.873  44.713  -3.788  1.00 27.98           O  
HETATM 1959  O   HOH A 585      40.142  40.826  -0.652  1.00 38.32           O  
HETATM 1960  O   HOH A 586       1.601  32.566  14.897  1.00 52.76           O  
HETATM 1961  O   HOH A 587      22.682  43.210   5.780  1.00 13.65           O  
HETATM 1962  O   HOH A 588      40.033  24.536   6.879  1.00 19.97           O  
HETATM 1963  O   HOH A 589      34.085  37.897  -3.748  1.00 38.01           O  
HETATM 1964  O   HOH A 590      18.488  10.679   7.317  1.00 32.09           O  
HETATM 1965  O   HOH A 591      19.411  49.103  -1.973  1.00 30.15           O  
HETATM 1966  O   HOH A 592       0.777  26.985   9.524  1.00 40.65           O  
HETATM 1967  O   HOH A 593      15.205  18.869  23.990  1.00 25.01           O  
HETATM 1968  O   HOH A 594       3.327  39.069   8.158  1.00 41.83           O  
HETATM 1969  O   HOH A 595      33.944  41.475  -0.795  1.00 27.81           O  
HETATM 1970  O   HOH A 596      35.796  20.678   4.181  1.00 13.43           O  
HETATM 1971  O   HOH A 597      34.744  23.998  -0.312  1.00 48.19           O  
HETATM 1972  O   HOH A 598      40.449  18.512   9.927  1.00 22.20           O  
HETATM 1973  O   HOH A 599      31.278  26.147  -6.293  1.00 45.93           O  
HETATM 1974  O   HOH A 600      24.468  32.678 -13.689  1.00 49.92           O  
HETATM 1975  O   HOH A 601      39.304  30.310   4.825  1.00 36.69           O  
HETATM 1976  O   HOH A 602       1.186  26.770  17.618  1.00 36.97           O  
HETATM 1977  O   HOH A 603      22.211  27.020  -8.907  1.00 36.13           O  
HETATM 1978  O   HOH A 604      36.168  33.966  -2.157  1.00 32.11           O  
HETATM 1979  O   HOH A 605      29.989  40.537  -8.301  1.00 32.47           O  
HETATM 1980  O   HOH A 606      10.288  15.503   3.962  1.00 22.83           O  
HETATM 1981  O   HOH A 607      15.770  13.510  23.638  1.00 48.22           O  
HETATM 1982  O   HOH A 608      27.793  37.755 -11.395  1.00 56.05           O  
HETATM 1983  O   HOH A 609      22.326  50.735   0.619  1.00 40.82           O  
HETATM 1984  O   HOH A 610      28.971  32.830  -7.658  1.00 42.15           O  
HETATM 1985  O   HOH A 611      21.382  32.643  26.258  1.00 17.13           O  
HETATM 1986  O   HOH A 612      16.315  11.165  14.060  1.00 37.73           O  
HETATM 1987  O   HOH A 613      11.552  16.271  12.813  1.00 18.28           O  
HETATM 1988  O   HOH A 614      19.732  34.399  25.650  1.00 32.81           O  
HETATM 1989  O   HOH A 615      43.007  32.885  19.278  1.00 51.36           O  
HETATM 1990  O   HOH A 616      34.340  27.104  27.020  1.00 44.45           O  
HETATM 1991  O   HOH A 617      17.079  51.298   2.944  1.00 41.75           O  
HETATM 1992  O   HOH A 618      44.013  30.103  14.459  1.00 46.66           O  
HETATM 1993  O   HOH A 619      25.904  50.153   3.636  1.00 37.37           O  
HETATM 1994  O   HOH A 620      14.833  45.264  14.708  1.00 36.09           O  
HETATM 1995  O   HOH A 621      13.790  21.261  19.862  1.00 34.73           O  
HETATM 1996  O   HOH A 622      33.074  34.315  21.897  1.00 42.50           O  
HETATM 1997  O   HOH A 623      30.195   5.768   7.428  1.00 50.01           O  
HETATM 1998  O   HOH A 624      25.685  26.022  25.411  1.00 38.87           O  
HETATM 1999  O   HOH A 625      35.201  46.621   9.884  1.00 19.04           O  
HETATM 2000  O   HOH A 626      18.977  17.865  -4.218  1.00 43.56           O  
HETATM 2001  O   HOH A 627       6.816  46.554   4.417  1.00 39.68           O  
HETATM 2002  O   HOH A 628      20.259  21.728  -6.632  1.00 55.42           O  
HETATM 2003  O   HOH A 629      -0.353  31.469   6.919  1.00 43.39           O  
HETATM 2004  O   HOH A 630      27.538  49.354   2.430  1.00 41.30           O  
HETATM 2005  O   HOH A 631      15.727  22.286  -8.183  1.00 45.11           O  
HETATM 2006  O   HOH A 632      19.188  53.596  13.171  1.00 38.17           O  
HETATM 2007  O   HOH A 633      22.086  43.295  -7.381  1.00 47.99           O  
HETATM 2008  O   HOH A 634      35.263  24.022  26.057  1.00 38.24           O  
HETATM 2009  O   HOH A 635       3.872  19.742  12.759  1.00 49.46           O  
HETATM 2010  O   HOH A 636      12.708  50.273  -6.466  1.00 48.34           O  
HETATM 2011  O   HOH A 637      41.272  14.991  14.183  1.00 45.69           O  
HETATM 2012  O   HOH A 638       5.546  41.609  -3.254  1.00 33.62           O  
HETATM 2013  O   HOH A 639      34.797  10.839   6.035  1.00 41.44           O  
HETATM 2014  O   HOH A 640      37.081  19.999  21.285  1.00 39.83           O  
HETATM 2015  O   HOH A 641      39.497  35.297  22.529  1.00 45.85           O  
HETATM 2016  O   HOH A 642      15.996  14.236   0.743  1.00 44.61           O  
HETATM 2017  O   HOH A 643      41.565  29.985   9.791  1.00 26.64           O  
HETATM 2018  O   HOH A 644      10.713  54.200  -1.123  1.00 50.77           O  
HETATM 2019  O   HOH A 645      22.999  51.484   8.275  1.00 26.80           O  
HETATM 2020  O   HOH A 646      29.863  27.083  25.871  1.00 52.92           O  
HETATM 2021  O   HOH A 647      17.486  21.072  -7.718  1.00 52.98           O  
HETATM 2022  O   HOH A 648      38.123  39.072  -1.853  1.00 54.06           O  
HETATM 2023  O   HOH A 649      35.949  29.471  24.636  1.00 34.03           O  
HETATM 2024  O   HOH A 650       1.943  25.810   8.051  1.00 42.55           O  
HETATM 2025  O   HOH A 651      28.364  42.347  24.617  1.00 47.02           O  
HETATM 2026  O   HOH A 652      33.913  30.207  -9.126  1.00 44.79           O  
HETATM 2027  O   HOH A 653      43.607  39.003  17.640  1.00 51.24           O  
HETATM 2028  O   HOH A 654       2.557  29.479  18.924  1.00 55.14           O  
HETATM 2029  O   HOH A 655      34.107  16.924   2.557  1.00 28.76           O  
HETATM 2030  O   HOH A 656       3.851  47.998  -5.436  1.00 43.14           O  
HETATM 2031  O   HOH A 657      37.736  16.804   4.891  1.00 30.04           O  
HETATM 2032  O   HOH A 658      37.420  28.013  -1.350  1.00 36.87           O  
HETATM 2033  O   HOH A 659      29.889  45.913   2.770  1.00 42.10           O  
HETATM 2034  O   HOH A 660      30.835  32.952  28.002  1.00 45.84           O  
HETATM 2035  O   HOH A 661      29.228   7.256   4.578  1.00 52.41           O  
HETATM 2036  O   HOH A 662      38.246  31.747   3.726  1.00 39.66           O  
HETATM 2037  O   HOH A 663       9.030  18.271  11.539  1.00 35.59           O  
HETATM 2038  O   HOH A 664      38.596  26.439   3.240  1.00 38.99           O  
HETATM 2039  O   HOH A 665      32.820  12.836  15.562  1.00 33.61           O  
HETATM 2040  O   HOH A 666      42.811  39.239   3.591  1.00 36.22           O  
HETATM 2041  O   HOH A 667       3.706  24.298   5.991  1.00 47.12           O  
HETATM 2042  O   HOH A 668       4.893  33.998  11.846  1.00 35.53           O  
HETATM 2043  O   HOH A 669      22.290   9.935  11.692  1.00 44.32           O  
HETATM 2044  O   HOH A 670      35.801  12.395  13.404  1.00 47.33           O  
HETATM 2045  O   HOH A 671      21.371  51.258  -1.192  1.00 46.06           O  
HETATM 2046  O   HOH A 672      16.426  24.783 -10.694  1.00 40.19           O  
HETATM 2047  O   HOH A 673       6.397  44.425   5.792  1.00 42.78           O  
HETATM 2048  O   HOH A 674      17.248  50.521   5.855  1.00 32.97           O  
HETATM 2049  O   HOH A 675       2.086  36.545   9.529  1.00 46.93           O  
HETATM 2050  O   HOH A 676      38.248  21.455   3.834  1.00 33.45           O  
HETATM 2051  O   HOH A 677       2.232  35.433  -6.637  1.00 34.32           O  
HETATM 2052  O   HOH A 678      43.670  33.793   7.152  1.00 36.87           O  
HETATM 2053  O   HOH A 679      21.380  29.143 -12.727  1.00 23.73           O  
HETATM 2054  O   HOH A 680      13.924  25.222  19.652  1.00 35.84           O  
HETATM 2055  O   HOH A 681      22.158  51.710   3.606  1.00 45.03           O  
HETATM 2056  O   HOH A 682       7.387  35.968  14.986  1.00 56.47           O  
HETATM 2057  O   HOH A 683      30.319  29.293  26.666  1.00 62.31           O  
HETATM 2058  O   HOH A 684      14.173  45.275   9.501  1.00 48.08           O  
HETATM 2059  O   HOH A 685      43.308  36.654   3.518  1.00 40.45           O  
HETATM 2060  O   HOH A 686      14.260  48.299   8.333  1.00 38.43           O  
HETATM 2061  O   HOH A 687      32.190  41.033  -5.424  1.00 48.29           O  
HETATM 2062  O   HOH A 688      41.650  22.257   7.381  1.00 42.60           O  
HETATM 2063  O   HOH A 689      20.645  18.318   0.167  1.00 38.93           O  
HETATM 2064  O   HOH A 690      42.146  19.497  14.633  1.00 55.24           O  
HETATM 2065  O   HOH A 691       3.943  25.127  -0.927  1.00 32.58           O  
HETATM 2066  O   HOH A 692      40.098  32.782   4.663  1.00 45.20           O  
HETATM 2067  O   HOH A 693      46.436  40.595   8.621  1.00 43.74           O  
HETATM 2068  O   HOH A 694      27.542  16.188   0.893  1.00 34.93           O  
HETATM 2069  O   HOH A 695      14.040  10.233  18.528  1.00 39.73           O  
HETATM 2070  O   HOH A 696      32.725  10.834  14.891  1.00 22.76           O  
HETATM 2071  O   HOH A 697      13.161  21.652  -6.382  1.00 46.75           O  
HETATM 2072  O   HOH A 698      37.164  22.484   0.632  1.00 41.57           O  
HETATM 2073  O   HOH A 699      37.257  13.416   4.401  1.00 53.71           O  
HETATM 2074  O   HOH A 700      27.160  22.768  -1.851  1.00 34.45           O  
HETATM 2075  O   HOH A 701      39.745  12.838  15.507  1.00 32.00           O  
HETATM 2076  O   HOH A 702      23.456  39.703  24.233  1.00 45.98           O  
HETATM 2077  O   HOH A 703      23.207  41.457  22.493  1.00 32.94           O  
HETATM 2078  O   HOH A 704      30.694  22.274  -0.819  1.00 41.39           O  
HETATM 2079  O   HOH A 705      16.788  46.720 -10.637  1.00 45.37           O  
HETATM 2080  O   HOH A 706       8.242  32.771  16.642  1.00 38.63           O  
HETATM 2081  O   HOH A 707       9.238  19.353  -1.056  1.00 29.48           O  
HETATM 2082  O   HOH A 708      23.199  36.320  26.822  1.00 30.60           O  
HETATM 2083  O   HOH A 709      22.275  41.154  -9.985  1.00 45.00           O  
HETATM 2084  O   HOH A 710      19.774  11.223   2.930  1.00 40.70           O  
HETATM 2085  O   HOH A 711      20.584  23.808  -9.592  1.00 35.03           O  
HETATM 2086  O   HOH A 712       7.705  20.628   6.918  1.00 35.49           O  
HETATM 2087  O   HOH A 713      31.729  14.101   0.907  1.00 46.80           O  
HETATM 2088  O   HOH A 714      27.838  18.968   0.118  1.00 40.22           O  
HETATM 2089  O   HOH A 715      29.645  30.740  -8.456  1.00 48.25           O  
HETATM 2090  O   HOH A 716      46.200  42.582  11.560  1.00 52.56           O  
HETATM 2091  O   HOH A 717      26.404  41.478  25.532  1.00 56.55           O  
HETATM 2092  O   HOH A 718       4.468  21.807   2.067  1.00 49.74           O  
HETATM 2093  O   HOH A 719      13.033  20.719  -3.724  1.00 23.44           O  
HETATM 2094  O   HOH A 720      14.510  16.825  -3.183  1.00 55.47           O  
HETATM 2095  O   HOH A 721       4.698  45.099   4.367  1.00 65.13           O  
HETATM 2096  O   HOH A 722      34.981  14.218  17.081  1.00 23.52           O  
HETATM 2097  O   HOH A 723      15.685  55.697  -4.956  1.00 46.41           O  
HETATM 2098  O   HOH A 724      18.045  41.946 -11.686  1.00 27.64           O  
HETATM 2099  O   HOH A 725      33.458  19.486   0.485  1.00 43.23           O  
HETATM 2100  O   HOH A 726      38.185  30.592  24.611  1.00 32.66           O  
HETATM 2101  O   HOH A 727      41.721  26.039   6.378  1.00 41.36           O  
HETATM 2102  O   HOH A 728      30.520  22.686  -5.396  1.00 54.01           O  
HETATM 2103  O   HOH A 729      14.832  11.805   9.629  1.00 22.44           O  
HETATM 2104  O   HOH A 730      14.668  23.399  18.691  1.00 16.63           O  
HETATM 2105  O   HOH A 731      23.034  47.028  -5.256  1.00 44.00           O  
HETATM 2106  O   HOH A 732      23.273   8.577   8.759  1.00 47.09           O  
HETATM 2107  O   HOH A 733      26.866  52.914   8.619  1.00 48.15           O  
HETATM 2108  O   HOH A 734      31.172  19.008   1.311  1.00 28.42           O  
HETATM 2109  O   HOH A 735      21.271  19.113  -1.777  1.00 45.05           O  
HETATM 2110  O   HOH A 736       5.962  17.280   4.365  1.00 48.76           O  
HETATM 2111  O   HOH A 737      44.251  23.183  14.318  1.00 51.56           O  
HETATM 2112  O   HOH A 738      40.092  18.821   5.236  1.00 48.19           O  
HETATM 2113  O   HOH A 739      26.178  43.135  19.192  1.00 33.54           O  
HETATM 2114  O   HOH A 740       1.842  22.147   4.931  1.00 48.73           O  
HETATM 2115  O   HOH I 201      18.074  33.346  22.005  1.00 14.80           O  
HETATM 2116  O   HOH I 202      10.376  38.100  20.676  1.00 32.01           O  
HETATM 2117  O   HOH I 203      13.710  46.298  12.880  1.00 47.47           O  
HETATM 2118  O   HOH I 204       7.765  38.853  11.471  1.00 20.26           O  
HETATM 2119  O   HOH I 205      16.781  37.105  23.816  1.00 32.65           O  
HETATM 2120  O   HOH I 206      13.267  39.496  21.210  1.00 33.86           O  
HETATM 2121  O   HOH I 207      11.032  42.154  19.516  1.00 21.75           O  
HETATM 2122  O   HOH I 208      20.769  38.167  23.629  1.00 31.80           O  
HETATM 2123  O   HOH I 209      16.173  39.305  21.753  1.00 27.76           O  
HETATM 2124  O   HOH I 210      12.200  46.327   8.775  1.00 43.81           O  
HETATM 2125  O   HOH I 211      13.856  43.544  13.324  1.00 36.64           O  
HETATM 2126  O   HOH I 212      13.187  43.786  11.231  1.00 40.01           O  
HETATM 2127  O   HOH I 213      10.824  32.354  20.463  1.00 18.12           O  
HETATM 2128  O   HOH I 214       4.934  40.274  15.392  1.00 50.97           O  
HETATM 2129  O   HOH I 215      21.303  36.566  25.615  1.00 40.45           O  
HETATM 2130  O   HOH I 216      18.750  41.079  20.920  1.00 30.71           O  
HETATM 2131  O   HOH I 217       8.504  36.443  20.651  1.00 35.29           O  
HETATM 2132  O   HOH I 218      11.659  37.782  23.386  1.00 20.35           O  
HETATM 2133  O   HOH I 219       5.883  37.524  15.964  1.00 42.12           O  
HETATM 2134  O   HOH I 220      16.994  43.410  20.757  1.00 43.12           O  
CONECT   48 1007                                                                
CONECT  185  298                                                                
CONECT  298  185                                                                
CONECT  384 1735                                                                
CONECT  397 1735                                                                
CONECT  421 1735                                                                
CONECT  461 1735                                                                
CONECT  811 1524                                                                
CONECT  853 1330                                                                
CONECT 1007   48                                                                
CONECT 1087 1193                                                                
CONECT 1193 1087                                                                
CONECT 1268 1425                                                                
CONECT 1330  853                                                                
CONECT 1425 1268                                                                
CONECT 1524  811                                                                
CONECT 1650 1710                                                                
CONECT 1710 1650                                                                
CONECT 1735  384  397  421  461                                                 
CONECT 1735 1782 1879                                                           
CONECT 1736 1737 1738                                                           
CONECT 1737 1736                                                                
CONECT 1738 1736 1739 1740                                                      
CONECT 1739 1738                                                                
CONECT 1740 1738 1741                                                           
CONECT 1741 1740                                                                
CONECT 1742 1743 1744                                                           
CONECT 1743 1742                                                                
CONECT 1744 1742 1745 1746                                                      
CONECT 1745 1744                                                                
CONECT 1746 1744 1747                                                           
CONECT 1747 1746                                                                
CONECT 1748 1749 1750                                                           
CONECT 1749 1748                                                                
CONECT 1750 1748 1751 1752                                                      
CONECT 1751 1750                                                                
CONECT 1752 1750 1753                                                           
CONECT 1753 1752                                                                
CONECT 1754 1755 1756 1757 1758                                                 
CONECT 1755 1754                                                                
CONECT 1756 1754                                                                
CONECT 1757 1754                                                                
CONECT 1758 1754                                                                
CONECT 1759 1760 1761 1762 1763                                                 
CONECT 1760 1759                                                                
CONECT 1761 1759                                                                
CONECT 1762 1759                                                                
CONECT 1763 1759                                                                
CONECT 1764 1765 1766 1767 1768                                                 
CONECT 1765 1764                                                                
CONECT 1766 1764                                                                
CONECT 1767 1764                                                                
CONECT 1768 1764                                                                
CONECT 1769 1770 1771                                                           
CONECT 1770 1769                                                                
CONECT 1771 1769 1772 1773                                                      
CONECT 1772 1771                                                                
CONECT 1773 1771 1774                                                           
CONECT 1774 1773                                                                
CONECT 1782 1735                                                                
CONECT 1879 1735                                                                
MASTER      461    0    8    3   20    0   18    6 2129    2   61   20          
END                                                                             
